# Supplementary material for: The prevalence of depression in patients with lumbar degenerative disk disease: A systematic review and meta-analysis
Source: PLoS One. 2025 May 7;20(5):e0322123. doi: 10.1371/journal.pone.0322123 (PMC12057953; doi:10.1371/journal.pone.0322123)
Supplement: S2 Table — (XLSX) [file pone.0322123.s015.xlsx]

## Sheet: pubmed combined with other data
Title	duplicates	Full text assessed	Reason for Exclusion
Acne in the first three decades of life: An update of a disorder with profound implications for all decades of life		no
An unexpected finding in a patient with osteoarthritis		no
1995 Volvo Award in clinical sciences. The diagnostic accuracy of magnetic resonance imaging, work perception, and psychosocial factors in identifying symptomatic disc herniations.		yes	exclude - mean result
895 CONSECUTIVE PATIENTS WITH		no
A Case of Internal Carotid Artery Compression With Mandible Depression		no
A comparison of the clinical characteristics and quality of life of male and female patients with non-radiographic axial spondyloarthritis		no
A national snapshot of the impact of clinical depression on post-surgical pain and adverse outcomes after anterior cervical discectomy and fusion for cervical myelopathy and radiculopathy: 10-year results from the US Nationwide Inpatient Sample.		no
A Person-Centered Prehabilitation Program Based on Cognitive-Behavioral Physical Therapy for Patients Scheduled for Lumbar Fusion Surgery: A Randomized Controlled Trial	duplicate	duplicate
A Person-Centered Prehabilitation Program Based on Cognitive-Behavioral Physical Therapy for Patients Scheduled for Lumbar Fusion Surgery: A Randomized Controlled Trial.		yes	exclude - mean result
A Person-Centered Prehabilitation Program Based on Cognitive-Behavioral Physical Therapy for Patients Scheduled for Lumbar Fusion Surgery: A Randomized Controlled Trial.	duplicate	duplicate
A placebo-controlled randomized clinical trial of nortriptyline for chronic low back pain		no
A prompt response to acute neck pain		no
A randomized, double-blind, controlled trial: intradiscal electrothermal therapy versus placebo for the treatment of chronic discogenic low back pain.		no
A Retrospective Study on the Efficacy of Conservative Chiropractic Care in the treatment of Cervical Radiculopathy and Carpal Tunnel Syndrome		no
A web-based platform to accommodate symptoms of anxiety and depression by featuring social interaction and animated information in patients undergoing lumbar spine fusion: a randomized clinical trial	duplicate	duplicate
A web-based platform to accommodate symptoms of anxiety and depression by featuring social interaction and animated information in patients undergoing lumbar spine fusion: a randomized clinical trial.		yes	exclude - clinical or self-report
A web-based platform to accommodate symptoms of anxiety and depression by featuring social interaction and animated information in patients undergoing lumbar spine fusion: a randomized clinical trial.	duplicate	duplicate
Adult-Onset tethered cord Syndrome: Case series from a comprehensive interdisciplinary spine center		no
Advanced Imaging: DWI, DTI, PWI, and MR-Spectroscopy of the Disc		no
An exploration of low back pain beliefs in a Northern America based general population		no
Analysis of correlation between vertebral endplate change and lumbar disc degeneration		no
Analysis of the effectiveness of Dexmedetomidine in the treatment of degenerative diseases of the lumbar spine with minimally invasive puncture techniques in elderly patients.		no
Anesthetic considerations for abdominal wall reconstructive surgery		no
Anterior cervical decompression and fusion or posterior foraminotomy for cervical radiculopathy: results of a single-center series		no
Anterior cervical fusion with tantalum implant: a prospective randomized controlled study.		no
Anterior lumbar intercorporal spondylodesis. Radiological and functional therapeutic results		no
Anxiety and depression affect pain drawings in cervical degenerative disc disease.		yes	exclude - cervical
Anxiety and depression affect pain drawings in cervical degenerative disc disease.	duplicate	duplicate
Artificial disc replacement versus fusion in patients with cervical degenerative disc disease and radiculopathy: a randomized controlled trial with 5-year outcomes.		yes	exclude - off topic
Assessment of Modified-modified Schober Test and Lomber Range of Motion in Patients with Parkinson's Disease with and Without Low Back Pain.		no
Association between angina pectoris and back pain in a cross-sectional population-based study		no	exclude - the same study population as MacDowell 2017
Association Between Recombinant Human Bone Morphogenetic Proteins and Postoperative Opioid Use in Lumbar Fusion Procedure Patients: A Propensity Score-Matched Analysis		yes	exclude - no information on depression prevalence
Association of lumbar disc degeneration with low back pain in middle age in the Northern Finland Birth Cohort 1966.		yes	include
Association of Modic changes with health-related quality of life among patients referred to spine surgery.		no
Association of osteoporotic vertebral compression fractures with impaired functional status		no
Associations between future health expectations and patient satisfaction after lumbar spine surgery: a longitudinal observational study of 9929 lumbar spine surgery procedures		no
B65 THINGS THAT GO BUMP IN THE NIGHT: SLEEP CASE STUDIES AND NON-OSA SLEEP: Parkinson's Disease As A Contributing Cause Of Obstructive Sleep …		no
Can the anxiety domain of EQ-5D and mental health items from SF-36 help predict outcomes after surgery for lumbar degenerative disorders?		yes	exclude all lumbar patients
Causal association of leisure sedentary behavior and cervical spondylosis, sciatica, intervertebral disk disorders, and low back pain: a Mendelian randomization study.		yes	exclude - off topic
Causal associations between modifiable risk factors and intervertebral disc degeneration		yes	exclude - mean result
CENTRAL-NERVOUS-SYSTEM LESIONS AND CERVICAL DISC HERNIATIONS IN AMATEUR DIVERS		yes	exclude - no information on depression prevalence
Cervical disc arthroplasty versus anterior cervical discectomy and fusion: an analysis of the Michigan spine surgery improvement collaborative database		yes	exclude all lumbar patients
Changeability of tissue's magnetic remanence after galvanic-magnetostimulation in upper-back pain treatment.		no
Changes in the disc space after fractures of the thoracolumbar spine.		no
Characteristics and outcomes of patients undergoing lumbar spine surgery for axial back pain in the Michigan Spine Surgery Improvement Collaborative		no
Characteristics of chronic pain associated with sleep difficulty in older adults: the Maintenance of Balance, Independent Living, Intellect, and Zest in the Elderly (MOBILIZE) Boston study.		no
Characterization of Female Sexual Dysfunction Associated with Spinal Pathology and Surgery.		no
Characterization of neuroinflammation and periphery-to-CNS inflammatory cross-talk in patients with disc herniation and degenerative disc disease		yes	exclude - mean result
Chronic low back pain: Relevance of a new classification based on the injury pattern.		no
Chronic Medical Illness in Patients With Recurrent Major Depression		no
Chronic neck pain: various disorders require different approaches to diagnosis and management		no
Chronic Opioid Therapy After Lumbar Fusion Surgery for Degenerative Disk Disease in a Workers' Compensation Patients	duplicate	duplicate
Chronic Opioid Therapy After Lumbar Fusion Surgery for Degenerative Disc Disease in a Workers' Compensation Setting.		yes	exclude - off topic
Chronic Opioid Therapy After Lumbar Fusion Surgery for Degenerative Disc Disease in a Workers' Compensation Setting.	duplicate	duplicate
Chronic opioid use following anterior cervical discectomy and fusion surgery for degenerative cervical pathology.		yes	exclude - other reasons
Chronic pain coping styles in patients with herniated lumbar discs and coexisting spondylotic changes treated surgically: Considering clinical pain characteristics, degenerative changes, disability, mood disturbances, and beliefs about pain control.		yes	exclude - mean result
Clinical and Diagnostic Evaluation of Low Back Pain		no
Clinical and radiological effect of medialized cortical bone trajectory for lumbar pedicle screw fixation in patients with degenerative lumbar spondylolisthesis: study protocol for a randomized controlled trial (mPACT)	duplicate	duplicate
Clinical and radiological effect of medialized cortical bone trajectory for lumbar pedicle screw fixation in patients with degenerative lumbar spondylolisthesis: study protocol for a randomized controlled trial (mPACT).		no
Clinical and radiological effect of medialized cortical bone trajectory for lumbar pedicle screw fixation in patients with degenerative lumbar spondylolisthesis: study protocol for a randomized controlled trial (mPACT).	duplicate	duplicate
Clinical diagnosis of psychogenic rheumatism		no
Clinical Outcomes of "U" Route Transforaminal Percutaneous Endoscopic Lumbar Discectomy in Chronic Pain Patients with Lumbar Spinal Stenosis Combined with Disc Herniation.		yes	exclude - mean result
Clinical significance of magnetic resonance imaging findings in chronic low backache		no
Clonidine as an adjuvant to caudal epidural ropivacaine for lumbosacral spine surgeries		no
Comorbidities associated with cervical spine degenerative disc disease		yes	exclude - no information on depression prevalence
Comparable long-term outcomes in patients undergoing total disc replacement or anterior cervical discectomy and noninstrumented fusion		no
Comparing psychological burden of orthopaedic diseases against medical conditions: Investigation on hospital course of hip, knee, and spine surgery patients		no
Comparison of 2-year follow-up results of the hybrid surgery using Mobi-C combined with ROI-C and anterior cervical discectomy and fusion for the treatment of contiguous two-level cervical degenerative disc diseases		yes	exclude - no information on depression prevalence
Comparison of clinical outcomes following minimally invasive lateral interbody fusion stratified by preoperative diagnosis.		yes	exclude - clinical or self-report
Comparison of clinical outcomes following minimally invasive lateral interbody fusion stratified by preoperative diagnosis.	duplicate	duplicate
Comparison of methods for the visual identification of prevalent vertebral fracture in osteoporosis		no
Comparison of peri-operative and 12-month lifestyle outcomes in minimally invasive transforaminal lumbar interbody fusion versus conventional lumbar fusion.		no	no diagnosis info, only operation
Complicating Strabismus Surgery		no
Construct Validity of the Stroke Upper-Limb Capacity Scale as a Measure of Upper Extremity Capacity		no
Coping activities in chronic low back pain: relationship with depression		no
Correlation Between Proteolytic Enzymes and Microangiogenesis in Degenerative Intervertebral Disc Nucleus.		no
Correlation Between Proteolytic Enzymes and Microangiogenesis in Degenerative Intervertebral Disc Nucleus.	duplicate	duplicate
Correlation of Modic Changes in Patients of Low Back Pain with its Related Factors Using Magnetic Resonance Imaging.		no
Criteria for inclusion in programs of functional restoration for chronic low back pain: Pragmatic Study		no
Current Status of Imaging of the Intervertebral Disc		no
Depressed mood in chronic low back pain: relationship with stressful life events		no
Depression After Spinal Surgery: A Comparative Analysis of the California Outcomes Database		no
Depression in spouses of chronic pain patients: the role of patient pain and anger, and marital satisfaction		no
Depression and anxiety in cervical degenerative disc disease: Who are susceptible?		yes	exclude - other reasons
Depression, social factors, and pain perception before and after surgery for lumbar and cervical degenerative vertebral disc disease		yes	include
Depressive and Anxiety Symptoms as Risk Factors for Temporomandibular Joint Pain: A Prospective Cohort Study in the General Population		no
Designing a general type-2 fuzzy expert system for diagnosis of depression		no
Determination of the Prevalence From Clinical Diagnosis of Sacroiliac Joint Dysfunction in Patients With Lumbar Disc Hernia and an Evaluation of the Effect of This Combination on Pain and Quality of Life.		yes	include
Determining minimal clinically important difference estimates following surgery for degenerative conditions of the lumbar spine: analysis of the Canadian Spine Outcomes and Research Network (CSORN) registry		no
Development of a Multivariate Prediction Model for Successful Oswestry Disability Index Changes in L5/S1 Anterior Lumbar Interbody Fusion for Degenerative Disc Disease		yes	exclude - clinical or self-report
Diagnosing low back pain		no
Diagnostic Imaging in the Degenerative Diseases of the Cervical Spine		no
Differences in beliefs about pain control after surgery due to lumbar or cervical discopathy and degenerative spine disease.		yes	exclude - mean result
Differences in opioid use and risk for substance abuse among veterans with major depressive disorder treated with duloxetine versus other antidepressants		no
Differentiation of axial spondyloarthritis related lesions from degenerative lesions on [18F] Fluoride PET/CT in a longitudinal dataset of ankylosing spondylitis …		no
Discographic, MRI and psychosocial determinants of low back pain disability and remission: a prospective study in subjects with benign persistent back pain		no
Discriminant Ability, Concurrent Validity, and Responsiveness of PROMIS Health Domains Among Patients With Lumbar Degenerative Disease Undergoing Decompression With or Without Arthrodesis.		yes	exclude - all spinal patients
Do more MRI findings imply worse disability or more intense low back pain? A cross-sectional study of candidates for lumbar disc prosthesis.		yes	exclude - back pain
Do the bmi and surgeon influence the patient dose in fluoroscopically guided lumbar discectomy and fusion?		no
Does facet tropism negatively affect the response to transforaminal epidural steroid injections? A prospective clinical study.		yes	exclude - mean result
Does Hospital Teaching Status Affect the Outcomes of Patients Undergoing Anterior Cervical Discectomy and Fusion?		no
Does robot-assisted spine surgery for multi-level lumbar fusion achieve better patient-reported outcomes than free-hand techniques?		no
Durable patient-reported outcomes following 60-day percutaneous peripheral nerve stimulation (PNS) of the medial branch nerves		no
Economic Burden of Hospitalizations Associated with Opioid Dependence Among Patients Undergoing Spinal Fusion		no
Effect of deep wound infection following lumbar arthrodesis for degenerative disc disease on long-term outcome: a prospective study: clinical article.		yes	exclude - mean result
Effect of DiscoGel treatment of the intervertebral disc at MRI		no
Effect of Smoking Status on Successful Arthrodesis, Clinical Outcome, and Complications After Anterior Lumbar Interbody Fusion (ALIF)		no
Effects of lumbosacral angles on development of low back pain		no
Effects of preoperative mental distress versus surgical modality, arthroplasty, or fusion on long-term outcome in patients with cervical radiculopathy.		yes	exclude - other reasons
Effects of Smoking on Subjective and Objective Measures of Pain Intensity, Functional Impairment, and Health-Related Quality of Life in Lumbar Degenerative Disk Disease		yes	exclude - no information on depression prevalence
Effects of the intradiscal implantation of stromal vascular fraction plus platelet rich plasma in patients with degenerative disc disease.		no
Effects of the intradiscal implantation of stromal vascular fraction plus platelet rich plasma in patients with degenerative disc disease.	duplicate	duplicate
Efficacy of baclosan in combined therapy of muscular-tonic pain syndrome in the early postoperative period in patients after microdiscectomy		no
Efficiency of pulsed electromagnetic fields on pain, disability, anxiety, depression, and quality of life in patients with cervical disc herniation: a randomized controlled study.		yes	exclude - mean result
Ehlers-Danlos Syndrome is Associated with Increased Rates of Adjacent Segment Disease Following TLIF: A Propensity Matched Study		no
Electroacupuncture for lumbar disc herniation: A protocol for systematic review and meta-analysis.		no
Endoplasmic reticulum stress-mediated autophagy alleviates lipopolysaccharide-induced nucleus pulposus cell pyroptosis by inhibiting CHOP signaling in vitro.		no
Endplate degeneration may be the origination of the vacuum phenomenon in intervertebral discs		no
Epidemiology and Natural History of Low Back Pain		no
Establishment of a rat model of cervical syndrome with qi deficiency, blood stasis and kidney deficiency		no
Exploring Associations of Preoperative Physical Performance With Postoperative Outcomes After Lumbar Spinal Fusion: A Machine Learning Approach		no
Factors Affecting Postoperative Length of Stay in Patients Undergoing Anterior Lumbar Interbody Fusion		no
Factors Associated With Return-to-Work Following Cervical Spine Surgery in Non-Worker's Compensation Setting.		yes	exclude - all spinal patients
Factors Associated With Return-to-Work Following Cervical Spine Surgery in Non-Worker's Compensation Setting.	duplicate	duplicate
Factors Predicting Patient Dissatisfaction 2 Years After Discectomy for Lumbar Disc Herniation in a Chinese Older Cohort: A Prospective Study of 843 Cases at a Single Institution.		yes	include
Fatal 46		no
Fatal pain relief: Local anesthetics, intrathecal morphine		no
Fear Avoidance Beliefs Predict Disability in Older Adults With Chronic Low Back Pain		no
Five-Repetition Sit-to-Stand Test Performance in Healthy Individuals: Reference Values and Predictors From 2 Prospective Cohorts.		no
Functional Comorbidity Index and health-related quality of life in patients with obstructive sleep apnea		no
Functional neurological disorder: Clinical manifestations and comorbidities; an online survey		no
Functional outcome of fenestration discectomy in discogenic lumbar canal stenosis.		no
Gabapentin for chronic back pain: a randomized clinical trial		no
Ganoderic Acid A alleviates the degeneration of intervertebral disc via suppressing the activation of TLR4/NLRP3 signaling pathway.		no
Gender Specific Association Between Cervical Spondylosis and Psychological Distress Among Adult Male and Female Population - A Survey Based Analysis.		no
Genetic contribution of catechol-O-methyltransferase variants in treatment outcome of low back pain: a prospective genetic association study.		no
Genetic variants of interleukin 1B and 6 are associated with clinical outcome of surgically treated lumbar degenerative disc disease.		yes	include
Genetic variants of interleukin 1B and 6 are associated with clinical outcome of surgically treated lumbar degenerative disc disease.	duplicate	duplicate
Getting what you pay for: impact of copayments on physical therapy and opioid initiation, timing, and continuation for newly diagnosed low back pain		no
Greater Socioeconomic Disadvantage Is Associated with Worse Symptom Severity at Initial Presentation in Patients Seeking Care for Lumbar Disc Herniation.		yes	exclude - mean result
High-Sensitivity C Reactive Protein in Chronic Low Back Pain with Vertebral Endplate Modic Signal Changes		no
History Page: Leaders in MSK Radiology		no
Honokiol alleviates the degeneration of intervertebral disc via suppressing the activation of TXNIP-NLRP3 inflammasome signal pathway.		no
Hydrogel Augmentation of the Lumbar Intervertebral Disc: An Early Feasibility Study of a Treatment for Discogenic Low Back Pain		yes	exclude - no information on depression prevalence
Hysteria scale elevations in low back pain patients: A risk factor for misdiagnosis?		no
Impact of body mass index on opioid consumption in lumbar spine fusion surgery		no
Impact of Different Illness Perceptions and Emotions Associated with Chronic Back Pain on Anxiety and Depression in Patients Qualified for Surgery		no
Impact of functional restoration after anterior cervical fusion on chronic disability in work-related neck pain		no
Impact of functional restoration after anterior cervical fusion on chronic disability in work-related neck pain	duplicate	duplicate
Impact of incidental findings in preoperative advanced imaging for total shoulder arthroplasty		no
Impact of occupational characteristics on return to work for employed patients after elective lumbar spine surgery.		yes	exclude all lumbar patients
Impact of preoperative insomnia on poor postoperative pain control after elective spine surgery and the modified Calgary postoperative pain after spine surgery (MCAPPS) score		no
Importance of an Integrated Assessment of Functional Disability and Work Ability in Workers Affected by Low Back Pain		no
In vitro disc pressure profiles below scoliosis fusion constructs.		no
Incidence of medical and surgical complications after elective lumbar spine surgery		no
Influence of age on pain intensity, functional impairment and health-related quality of life before and after surgery for lumbar degenerative disc disease		yes	exclude - no information on depression prevalence
Influence of Body Mass Index on Subjective and Objective Measures of Pain, Functional Impairment, and Health-Related Quality of Life in Lumbar Degenerative Disc Disease		yes	exclude - no information on depression prevalence
Influence of the mental health status on a new measure of objective functional impairment in lumbar degenerative disc disease	duplicate	duplicate
Influence of the mental health status on a new measure of objective functional impairment in lumbar degenerative disc disease.		yes	include
Innovative Biological Treatment Methods for Degenerative Disc Disease		yes	exclude - no information on depression prevalence
Instrumentação interespinhosa na doença degenerativa da coluna lombar: medição da altura do disco no segmento instrumentado		no
Instrumented posterior lumbar fusion outcomes for lumbar degenerative disorders in a southern European, semirural population.		yes	exclude - all spinal patients
Integrative treatment package for degenerative disc disease in the lumbar spine: A retrospective case series		yes	exclude - off topic
Interferential and horizontal therapies in chronic low back pain due to multiple vertebral fractures: a randomized, double blind, clinical study		no
Intradiscal Glucocorticoid Injection for Patients With Chronic Low Back Pain Associated With Active Discopathy: A Randomized Trial.		yes	exclude - mean result
Kreuzschmerzen		no
Long-term results of cervical epidural steroid injection with and without morphine in chronic cervical radicular pain		no
Lumbar lateral shift in a patient with interspinous device implantation: a case report		no
Lumbar spine fusion with and without instrumentation		no
Lumbar spine intervertebral disc desiccation is associated with medical comorbidities linked to systemic inflammation.		yes	exclude - no information on depression prevalence
Machine learning-augmented objective functional testing in the degenerative spine: quantifying impairment using patient-specific five-repetition sit-to-stand assessment.		no
Magnetic Resonance Imaging of the Spine		no
Magnetic resonance imaging predictors of surgical outcome in patients with lumbar intervertebral disc herniation		yes	exclude - no information on depression prevalence
Management of chronic pain with epidural steroids		no
Management of the Patient with Cervical Cord Compression but no Evidence of Myelopathy What Should We do?		no
Managing low back pain and psychosocial overlie: addressing psychological issues may help resolve low back injuries		no
Maximum pain on visual analog scales in spinal disorders		no
Maximum pain on visual analog scales in spinal disorders	duplicate	duplicate
Maximum pain on visual analog scales in spinal disorders.		yes	exclude - all spinal patients
Maximum pain on visual analog scales in spinal disorders.	duplicate	duplicate
Medical management of failed back surgery syndrome in Europe: Evaluation modalities and treatment proposals		no
Mental Health as a Predictor of Preoperative Expectations for Pain and Disability Following Lumbar Fusion		no
Mental health improvements after elective spine surgery: a Canadian Spine Outcome Research Network (CSORN) study		no
Minimally Invasive Deformity Correction Technique: Initial Case Series of Anterior Lumbar Interbody Fusion at L5–S1 for Multilevel Lumbar Interbody Fusion in a Lateral Decubitus Position		no
MR imaging and radiography of patients with cervical hyperextension—flexion injuries after car accidents		no
Multilevel symmetric neuropathic pruritus (MSNP) presenting as recalcitrant “generalized” pruritus		no
Myricetin Protects Against Rat Intervertebral Disc Degeneration Partly Through the Nrf2/HO-1/NF-kappaB Signaling Pathway.		no
Neck injuries in athletes: diagnosis and conservative management: on-field evaluation is critical		no
Neck pain - Primary care work-up of acute and chronic symptoms		no
Neck pain. Primary care work-up of acute and chronic symptoms.		no
Nonorganic (Behavioral) Signs and Their Association With Epidural Corticosteroid Injection Treatment Outcomes and Psychiatric Comorbidity in Cervical Radiculopathy: A Multicenter Study		no
Non-union after a two-level anterior cervical decompression and fusion with Surgibone™		no
Obesity in children with low back pain: implications with imaging phenotypes and opioid use		no
Opioid Use Patterns in a Statewide Adult Medicaid Population Undergoing Elective Lumbar Spine Surgery	duplicate	duplicate			I am here need to assess
Opioid Use Patterns in a Statewide Adult Medicaid Population Undergoing Elective Lumbar Spine Surgery.		yes	exclude - all spinal patients
Opioid Use Patterns in a Statewide Adult Medicaid Population Undergoing Elective Lumbar Spine Surgery.	duplicate	duplicate
Outcome of spine surgery in patients with depressed mental states: a Canadian spine outcome research network study		no
Outcome of spine surgery in patients with depressed mental states: a Canadian spine outcome research network study.	duplicate	duplicate
Outcomes Following 2-Level Cervical Interventions with Cage-and-Plate, Zero-Profile, or Arthroplasty Constructs		no
P120. Risk factors for failure to achieve minimal clinically important difference following cervical disc replacement.		no
Pain and impairment beliefs in chronic low back pain: validation of the Pain and Impairment Relationship Scale (PAIRS)		no
Pain in the Neck and Arm—Diagnosis by History and Examination		no
Pain Management With lnterventional Spine Therapy in Patients With Spinal Cord Injury: A Case Series		no
Pain Recurrence After Discectomy for Symptomatic Lumbar Disc Herniation.		yes	exclude - other reasons
Parkinson's Disease As A Contributing Cause Of Obstructive Sleep Apnea, Treatable With Controlled Release Levodopa		no
Patient acceptable symptom state for patient-reported outcomes in people with non-specific chronic low back pain		no
Patient-reported allergies predict postoperative outcomes and psychosomatic markers after spine surgery		no
Patient-reported outcomes after lumbar epidural steroid injection for degenerative spine disease in depressed versus non-depressed patients.		yes	exclude - all spinal patients
Perioperative Predictors in Patients Undergoing Lateral Lumbar Interbody Fusion for Minimum Clinically Important Difference Achievement		no
Physical Therapy: An at Home Program for the Upper Body		no
Physiological and Behavioral Function of a Female Survivor of Partner Violence with Repetitive Head Impacts		no
Polyneuropathy and radiculopathy in rheumatoid arthritis patients with low back pain: Clinical characteristics, functional disability, depression, anxiety and quality of life		no
Poor muscle health and low preoperative ODI are independent predictors for slower achievement of MCID after minimally invasive decompression.		yes	exclude - all spinal patients
Poster 110: Treatment of Neurogenic Thoracic Outlet Syndrome With Selective Botulinum Chemodenervation of the Scalene and Trapezius Muscles: A Case Series		no
Poster 111: Hyperparathyroidism Causing Muscle Pain: A Frequently Forgotten Diagnosis—A Case Report		no
Poster 112: Epidural Steroid Injections and Epidural Lipomatosis: A Case Report Describing the Fine Line Between Benefit and Exacerbation		no
Poster 113: Adhesive Capsulitis Treated With Combined Suprascapular Nerve Block and Glenohumeral Intra-Articular Steroid Injection: A Report of 2 Cases		no
Poster 114: Infected Popliteal Gortex Vascular Graft Masquerading as Pseudogout of the Knee		no
Poster 115: Stiff-Man Syndrome Misdiagnosed as Psychogenic: A Case Report		no
Poster 206: Use of Botulinum Toxin Type A for Treatment of Chronic Low Back Pain After Lumbar Fusion: A Case Report		no
Poster 216: Relevance of Motor Performance and Psychologic Tests to Low Back Pain Assessment Based on the Brief ICF Core Sets		no
Poster 266: The Effect of Needle Position and Contrast Spread Pattern on Outcome of Lumbar Transforaminal Epidural Steroid Injections		no
Poster 267: The Incidence of Intravascular Needle Placement While Performing Medial Branch Nerve Blocks in the Lumbar Spine		no
Poster 268: The Role of Cervical C1/2, C2/3 Spinal Injections in the Diagnosis of Cervicogenic Headache		no
Poster 269: Titration of Oxymorphone Extended Release in Opioid-Experienced Patients With Chronic Low Back Pain Due to a Herniated Disk or Degenerative Disk …		no
Postmenopausal Anthropometric Relationship Between Arm Span and Height in Osteoporosis		no
Prediction of Objectively Measured Physical Activity and Self-Reported Disability Following Lumbar Fusion Surgery.		no	exclude all spine patients
Prediction of vertebral fractures under axial compression and anterior flexion		no
Predictors of outcome in fusion surgery for chronic low back pain. A report from the Swedish Lumbar Spine Study.		yes	exclude - back pain
Preliminary outcomes and efficacy of the first 360 consecutive kyphoplasties for the treatment of painful osteoporotic vertebral compression fractures		no
Preoperative quality of life in patients with degenerative spinal disorders: many are worse than patients with brain tumours and cancer		yes	exclude - all spinal patients
Preoperative sport improves the outcome of lumbar disc surgery: a prospective monocentric cohort study.		yes	exclude - other reasons
Preoperative depression, lumbar fusion, and opioid use: an assessment of postoperative prescription, quality, and economic outcomes.		yes	exclude - other reasons
PREPARE: presurgery physiotherapy for patients with degenerative lumbar spine disorder: a randomized controlled trial	duplicate	duplicate
PREPARE: Pre-surgery physiotherapy for patients with degenerative lumbar spine disorder: a randomized controlled trial protocol.	duplicate	duplicate
PREPARE: presurgery physiotherapy for patients with degenerative lumbar spine disorder: a randomized controlled trial.	duplicate	duplicate
PREPARE: Pre-surgery physiotherapy for patients with degenerative lumbar spine disorder: a randomized controlled trial protocol.		no
PREPARE: presurgery physiotherapy for patients with degenerative lumbar spine disorder: a randomized controlled trial.		yes	exclude - clinical or self-report
Pretreatment of Anxiety Before Cervical Spine Surgery Improves Clinical Outcomes: A Prospective, Single-Institution Experience.		yes	exclude - cervical
Primary and Revision Cervical Disc Arthroplasty from 2010–2020: Patient Demographics, Utilization Trends, and Health Care Reimbursements		yes	exclude - clinical or self-report
Programmed NP Cell Death Induced by Mitochondrial ROS in a One-Strike Loading Disc Degeneration Organ Culture Model.		no
Progressive idiopathic anterior dislocation of the upper cervical spine with severe myelopathy		no
Prospective randomized study of the Charité artificial disc: data from two investigational centers		no
Psychological factors outmatched morphological markers in predicting limitations in activities of daily living and participation in patients with lumbar stenosis.		no
Psychological predictors of quality of life after anterior cervical discectomy and fusion for degenerative cervical spine disease.		no
Psychological predictors of quality of life and functional outcome in patients undergoing elective surgery for degenerative lumbar spine disease.		no
Qualitative content analysis of public responses to an FDA inquiry on the impact of scheduling changes to kratom		no
Quantity of Disc Removal and Radiological Outcomes of Percutaneous Endoscopic Lumbar Discectomy.		yes	exclude - clinical or self-report
Recombinant human bone morphogenetic protein-2-augmented transforaminal lumbar interbody fusion for the treatment of chronic low back pain secondary to the homogeneous diagnosis of discogenic pain syndrome: two-year outcomes.		yes	exclude - clinical or self-report
Relationship between body mass index and spinal pathology in community-dwelling older adults.		yes	exclude - no information on depression prevalence
Relative contributions of the nervous system, spinal tissue and psychosocial health to non-specific low back pain: Multivariate meta-analysis.		yes	exclude - other reasons
Risk factors for 30-day reoperation and 3-month readmission: analysis from the Quality and Outcomes Database lumbar spine registry.		yes	exclude - all spinal patients
Risk factors for postoperative dysphagia and dysphonia following anterior cervical spine surgery: a comprehensive study utilizing the hospital for special surgery dysphagia and dysphonia inventory (HSS-DDI)		no
Risk factors for reoperation after lumbar total disc replacement at short-, mid-, and long-term follow-up		yes	exclude - all spinal patients
Role of AP-2alpha/TGF-beta1/Smad3 axis in rats with intervertebral disc degeneration.		no
Schmorl's nodes distribution in the human spine and its possible etiology		no
Scoliosis is the Most Common Deformity of the Spine. Sci Set J of Med Cli Case Stu 1 (1), 01-05		no
Screening for depressive symptoms in patients with chronic spinal pain using the SF-36 Health Survey		no
Sex differences in responses to epidural steroid injection for low back pain		no
Showing Some Spine on Reddit: Neurosurgical Spinal Cord Conditions in Adults		no
Smith-Robinson Procedure with an Autologous Iliac Crest Graft and Caspar Plating: Report of 65 Patients with an Average Follow-up of 22 Years.		yes	exclude - all spinal patients
Smoking Cessation Related to Improved Patient-Reported Pain Scores Following Spinal Care.		yes	exclude - off topic
Social Cognitive Predictors of Health Promotion Self-Efficacy among Older Adults during the COVID-19 Pandemic		no
Somatosensory evoked potentials (SEPs) for the evaluation of cervical spondylotic myelopathy: utility of the onset-latency parameters		no
Spinal pain		no
Spinal Physiology Recovery or Russian Alternative to Chinese Acupuncture		no
Spine or Hip First? Outcomes in Patients Undergoing Sequential Lumbar Spine or Hip Surgery		no
Strong Association of Depression and Anxiety With the Presence of Back Pain While Impact of Spinal Imaging Findings is Limited: Analysis of an MRI Cohort Study		yes	exclude - full text not retrieved
Surgical treatment of patients with cervical myeloradiculopathy and coexistent multiple sclerosis: report of 15 patients with long-term follow-up		no
SWISSspine: the case of a governmentally required HTA-registry for total disc arthroplasty: results of cervical disc prostheses.		yes	exclude - off topic
Symptomatic individuals with Lumbar Disc Degeneration use different anticipatory and compensatory kinematic strategies to asymptomatic controls in response to postural perturbation.		yes	exclude - other reasons
Systematic Approach to Arthropathies		no
Temporomandibular disorders: Old ideas and new concepts.		no
The 9-Item Patient Health Questionnaire (PHQ-9): an aid to assessment of patient-reported functional outcomes after spinal surgery		no
The association between psychiatric factors and the development of chronic dysphagia after anterior cervical spine surgery.		yes	exclude - all spinal patients
The association between psychiatric factors and the development of chronic dysphagia after anterior cervical spine surgery.	duplicate	duplicate
The association between the Hospital Consumer Assessment of Healthcare Providers and Systems (HCAHPS) survey and real-world clinical outcomes in lumbar spine surgery		no
The association between depression and chronic lower back pain from disc degeneration and herniation of the lumbar spine.		yes	exclude - other reasons
The classic. Recurrent dislocation of the shoulder joint. Ann Surg. 1950;132:1052-1065.		no
THE CLINICAL EFFECTS OF INTENSIVE		no
The effect of baseline tender point severity on treatment outcome in pregabalin clinical trials		no
The effect of mindfulness on the inflammatory, psychological and biomechanical domains of adult patients with low back pain: A randomized controlled clinical trial.		no
The effect of mindfulness-based therapy on psychiatric symptoms, psychological well-being, and pain beliefs in patients with lumbar disk herniation.		yes	exclude - mean result
The effect of spinopelvic parameters on transforaminal epidural steroid injection treatment success in lumbar disc herniation.		yes	exclude - mean result
The Effectiveness of Physical Exercise After Lumbar Fusion Surgery: A Systematic Review and Meta-Analysis		no
The effects of the addition of motor imagery to home exercises on pain, disability and psychosocial parameters in patients undergoing lumbar spinal surgery: A randomized controlled trial		no
The feature of experimental endplate fracture in lumbar spine and its related factors		no
The impact of chronic low back pain on older adults: A comparative study of patients and controls		no
The impact of chronic low back pain on older adults: A comparative study of patients and controls	duplicate	duplicate
The impact of incidental durotomy on the outcome of decompression surgery in degenerative lumbar spinal canal stenosis: analysis of the Lumbar Spinal Outcome Study (LSOS) data-a Swiss prospective multi-center cohort study		yes	exclude - other reasons
The impact of osteoporosis on quality-of-life: the OFELY cohort		no
The impact of preoperative depression on quality of life outcomes after lumbar surgery		no
The influence of psychological factors on pre-operative levels of pain intensity, disability and health-related quality of life in lumbar spinal fusion surgery …		no
The influence of surface EMG-triggered multichannel electrical stimulation on sensomotoric recovery in patients with lumbar disc herniation: study protocol for a randomized controlled trial (RECO).		no
The Influence of Depression on Health Care Expenditures Among Adults with Spondylosis, Intervertebral Disc Disorders, and Other Back Problems in the United States.		no
The Initiation of Chronic Opioids: A Survey of Chronic Pain Patients		no
The Irritable Bowel Syndrome.		no
The Neck Disability Index (NDI) and its correlation with quality of life and mental health measures among patients with single-level cervical disc disease scheduled for surgery.		yes	exclude - full text not retrieved
The NEtherlands Cervical Kinematics (NECK) trial. Cost-effectiveness of anterior cervical discectomy with or without interbody fusion and arthroplasty in the treatment of cervical disc herniation; a double-blind randomised multicenter study.		yes	exclude - off topic
The preconditioning of lithium promotes mesenchymal stem cell-based therapy for the degenerated intervertebral disc via upregulating cellular ROS.	duplicate	duplicate
The preconditioning of lithium promotes mesenchymal stem cell-based therapy for the degenerated intervertebral disc via upregulating cellular ROS.		no
The prevalence of depression in degenerative spine disease patients: A systematic review and meta-analysis.		no
The psychological burden of disease among patients undergoing cervical spine surgery: Are we underestimating our patients’ inherent disability?		no
The Relationship Between Depression and Pain Language in Cancer and Chronic Non-Cancer Pain Patients		no
The Role of Discography in the Evaluation of Degenerative Disc Disease		no
The Role of Discography in the Evaluation of Degenerative Disc Disease	duplicate	duplicate
The role of physical status versus mental status in predicting the quality of life of patients with lumbar disk herniation.		yes	include
The Shadow Pandemic: COVID-19 Impact on the Intersection of Intimate Partner Violence and Brain Injury		no
Thoracolumbar Vertebral Endplate Defect Morphology: A Descriptive Study of Human Cadaveric Spines Using Micro-Computed Tomography.		no
Three years department of neurology in LKH Oberwart		no
Three-year incidence of low back pain in an initially asymptomatic cohort - Clinical and imaging risk factors	duplicate	duplicate
Three-year incidence of low back pain in an initially asymptomatic cohort: clinical and imaging risk factors.		no
Time to response in patients treated with immediate-and extended-release cyclobenzaprine		no
Toxic and Metabolic Myelopathies		no
Transforaminal lumbar interbody fusion (TLIF) versus posterolateral instrumented fusion (PLF) in degenerative lumbar disorders: a randomized clinical trial with 2-year follow-up.		no
Treatment of kratom withdrawal and addiction with buprenorphine		no
Treatment of Refractory Low Back Pain Using Passive Recharge Burst in Patients Without Options for Corrective Surgery: Findings and Results From the DISTINCT Study, a Prospective Randomized Multicenter Controlled Trial		yes	exclude - no information on depression prevalence
Understanding the Impact of Early Depressive Burden on Patient Perceptions of Outcomes Following Cervical Disc Replacement		no
Use of the PREPARE (PREhabilitation, Physical Activity and exeRcisE) program to improve outcomes after lumbar fusion surgery for severe low back pain: a study protocol of a person-centred randomised controlled trial.		no
Validation of the French version of the Dallas Pain Questionnaire in chronic low back pain patients	duplicate	duplicate
Validation of the French version of the Dallas Pain Questionnaire in chronic low back pain patients.		yes	exclude - back pain
Validation of the French version of the Dallas Pain Questionnaire in chronic low back pain patients.	duplicate	duplicate
Validation of the visual analog scale in the cervical spine.		yes	exclude - other reasons
Wednesday, September 26, 2018 7:35 AM–9:00 AM ePosters: P119. Prospective randomized clinical controlled trial comparing clinical outcomes of nunec versus prestige cervical disc replacement with five-year follow-up.		no
We've Been Standing Up for 10 Million Years		no
Women do not fare worse than men after lumbar fusion surgery: Two-year follow-up results from 4,780 prospectively collected patients in the Swedish National Spine Register with lumbar degenerative disc disease and chronic low back pain		yes	exclude - no information on depression prevalence
Workers compensation patients experiencing depression report meaningful improvement in mental health scores after anterior cervical discectomy and fusion		no
Worker's Compensation Status and Outcomes Following Anterior Lumbar Interbody Fusion: Prospective Observational Study		no
Workers' Compensation Status in Association with a High NDI Score Negatively Impacts Post-Operative Dysphagia and Dysphonia Following Anterior Cervical Fusion		no
Wrist—General Part		no
腰椎间盘退行性病变的生物标记物：如何解决特异性、敏感性、协变量的影响		no
Fowler’s syndrome—Patient led phenotyping of 265 patients		no
Impact of Elderly Age on Complications and Clinical Outcomes Following Anterior Lumbar Interbody Fusion Surgery		no
Predictors of Poor Outcome in Patients Submitted to Minimally Invasive Transforaminal Lumbar Interbody Fusion		no
Prediction of Objectively Measured Physical Activity and Self-Reported Disability Following Lumbar Fusion Surgery		no
A prospective, randomized, multicenter study of intraosseous basivertebral nerve ablation for the treatment of chronic low back pain		no
Worker's Compensation Status and Outcomes Following Anterior Lumbar Interbody Fusion: Prospective Observational Study		no
The effects of the addition of motor imagery to home exercises on pain, disability and psychosocial parameters in patients undergoing lumbar spinal surgery: A randomized controlled trial		no
Postoperative dysphagia correlates with increased morbidity, mortality, and costs in anterior cervical fusion		no
Understanding the Impact of Early Depressive Burden on Patient Perceptions of Outcomes Following Cervical Disc Replacement		no
A pilot trial of intravenous pamidronate for chronic low back pain		no
Influence of Obesity on Complications, Clinical Outcome, and Subsidence After Anterior Lumbar Interbody Fusion (ALIF): Prospective Observational Study		no
Long-term outcomes after non-instrumented lumbar arthrodesis		no
Cluster Analysis of Circulating Plasma Biomarkers in Prurigo Nodularis Reveals a Distinct Systemic Inflammatory Signature in African Americans		no
Does central sensitization correlate with two-year postoperative functional outcome scores following hip arthroscopy?		no
Putting the fear-avoidance model into practice – what can patients with chronic low back pain learn from patients with Achilles tendinopathy and vice versa?		no
The safety and feasibility of transcranial direct current stimulation combined with conservative treatment for patients with cervicogenic headaches: A double-blinded randomized control study protocol		no
Association Between Measures of Vertebral Endplate Morphology and Lumbar Intervertebral Disc Degeneration		no
Peri-operative optimization in adult spinal deformity surgery		no
Spinal Cord Stimulation: A Reasonable Alternative Treatment in Patients With Symptomatic Adult Scoliosis for Whom Surgical Therapy Is Not Suitable? A Pilot Study		no
Adolescent idiopathic scoliosis: Considerations for the transition to adulthood		no
Prevalence of psychological comorbidities in bone infection		no
Effects of general anesthesia with and without thoracic epidural block on length of stay after open spine surgery: a single-blinded randomized controlled trial		no
Simultaneous Anterior Posterior Approach for Single-Position Lateral Lumbar Interbody Fusion with Robotic Assistance: Technical Guidelines and Early Outcomes		no
Single-level cervical disc replacement (CDR) versus anterior cervical discectomy and fusion (ACDF): A Nationwide matched analysis of complications, 30- and 90-day readmission rates, and cost		no
White matter microstructure predicts measures of clinical symptoms in chronic back pain patients		no
The value of adding posterior interbody fusion in the surgical treatment of degenerative lumbar spine disorders: A systematic review		no
Underweight patients are the highest risk body mass index group for perioperative adverse events following stand-alone anterior lumbar interbody fusion		no
Burst or High-Frequency (10 kHz) Spinal Cord Stimulation in Failed Back Surgery Syndrome Patients With Predominant Back Pain: One Year Comparative Data		no
Depression in spouses of chronic pain patients: the role of patient pain and anger, and marital satisfaction		no
Changes in isokinetic trunk muscle strength and endurance after two different restoration programs in people with chronic low back pain: A longitudinal retrospective study		no
Comparative analysis of patient demographics, perioperative outcomes, and adverse events after lumbar spinal fusion between urban and rural hospitals: an analysis of the National Inpatient Sample (NIS) database		no
Efficacy of wet cupping in the pain management of cervical spondylosis – A randomized, controlled, open -label, parallel-group clinical trial		no
Collaborating With a Spinal Interventionalist in the Management of Low Back Pain		no
Clinical and radiographic evaluation of adult spinal deformities		no
Implementation and assessment of a pilot, community pharmacy–based, opioid pain medication management program		no
The Impact of Preoperative Mindfulness-Based Stress Reduction on Postoperative Patient-Reported Pain, Disability, Quality of Life, and Prescription Opioid Use in Lumbar Spine Degenerative Disease: A Pilot Study		no
Complementary and Alternative Modalities (CAM) for pain management in musculoskeletal diseases (MSDs)		no
Long-term safety and efficacy of subcutaneous C1-inhibitor in older patients with hereditary angioedema		no
Utility of preoperative comorbidity burden on PROMIS outcomes after lumbar decompression: Cohort matched analysis		no
Incidence of Pseudarthrosis and Subsequent Surgery After Cervical Fusion Surgery: A Retrospective Review of a National Health Care Claims Database		no
A randomized, double-blind, placebo-controlled trial of weight loss using liraglutide 3.0 mg for weight recurrence after Roux-en-Y gastric bypass		no
Statin use and fall-related hospitalizations among residents of long-term care facilities: A case-control study		no
Clinical outcomes according to Modic changes of lumbar sprain due to traffic accidents following treatment with Korean Medicine		no
Acute change in anterior cingulate cortex GABA, but not glutamine/glutamate, mediates antidepressant response to citalopram		no
The impact of obesity on the effectiveness of spinal cord stimulation in chronic spine-related pain patients		no
Prospective study of iliac crest bone graft harvest site pain and morbidity		no
4,300 steps per day prior to surgery are associated with improved outcomes after pancreatectomy		no
Early Experience of a Multidisciplinary Group Pain Program with Cognitive Behavioural Strategies, Physiotherapy and Peer Support for Patients with Chronic Noncancer Pain		no
Are first-time episodes of serious LBP associated with new MRI findings?		no
Risk Factors for Unplanned Readmissions Following Anterior Cervical Discectomy and Fusion and Posterior Lumbar Fusion Procedures: Comparison of Two National Databases		no
A Prospective Study of Factors Influencing Return to Work After Traumatic Spinal Cord Injury in Taiwan		no
Relationships between chronic pain and mood symptoms among veterans with bipolar disorder		no
Durotomy is associated with pseudoarthrosis following lumbar fusion		no
Psychological distress in a Department of Veterans Affairs spine patient population		no
Wearable technology and measurement of outcomes from lumbar spondylolisthesis surgery		no
Coping activities in chronic low back pain: relationship with depression		no
Magnetic Resonance Neurography in Chronic Lumbosacral and Pelvic Pain: Diagnostic and Management Impact–Institutional Audit		no
Discography: Interpretation from a surgeon's perspective		no
The Role of Fusion for Discogenic Axial Back Pain Without Associated Leg Pain, Spondylolisthesis or Stenosis: An Evidence-Based Review		no
An Artificial Intelligence-Based Support Tool for Lumbar Spinal Stenosis Diagnosis from Self-Reported History Questionnaire		no
Changes in Quality of Life in 7 Older Adult Patients Receiving Activator Methods Chiropractic Technique		no
Multicenter, randomized, controlled comparative-effectiveness study comparing virtual reality to sedation and standard local anesthetic for pain and anxiety during epidural steroid injections		no
Topiramate in Chronic Lumbar Radicular Pain		no
Chronic Pain in Older Adults: A Neuroscience-Based Psychological Assessment and Treatment Approach		no
Fear of Movement Is Related to Low Back Disability During a Two-Year Period in Patients Who Have Undergone Elective Lumbar Spine Surgery		no
Interaction of demographic factors with the results of the surgery for degenerative disease of the cervical spine: a retrospective evaluation		no
Vertebral Augmentation for Osteoporotic Compression Fractures		no
Patients with Parkinson Disease Experience Increased Perioperative Complications Following Cervical Decompression and Fusion: A Retrospective Review of the National Inpatient Sample		no
Comparison of adverse events between cervical disc arthroplasty and anterior cervical discectomy and fusion: a 10-year follow-up		no
Association of Modic changes with health-related quality of life among patients referred to spine surgery		no
Clinical Outcomes of 1 kHz Subperception Spinal Cord Stimulation in Implanted Patients With Failed Paresthesia-Based Stimulation: Results of a Prospective Randomized Controlled Trial		no
Spinal calcifying pseudoneoplasms of the neuraxis: A case report and review of the literature		no
The Modified 5-Item Frailty Index: A Concise and Useful Tool for Assessing the Impact of Frailty on Postoperative Morbidity Following Elective Posterior Lumbar Fusions		no
All That You Learned in Residency But Forgot: Spinal Imaging		no
Natural history and role of anticoagulation in the management of endovenous glue-induced thrombus		no
Discographic, MRI and psychosocial determinants of low back pain disability and remission: a prospective study in subjects with benign persistent back pain		no
Comparison of Treatment Outcomes in Nonspecific Low-Back Pain Patients With and Without Modic Changes Who Receive Chiropractic Treatment		no
Cost and Health Outcomes Patterns in Patients Treated With Spinal Cord Stimulation Following Spine Surgery—A Register-Based Study		no
Neuropsychological Functioning and Treatment Outcomes in Acceptance and Commitment Therapy for Chronic Pain		no
Discussing sexual health with patients eligible for spine surgery: An online survey in spine surgeon and pain physicians		no
Associations with daily opioid use during hospitalization following lumbar fusion: A contemporary cohort study		no
Specific and nonspecific low back pain—mind the gap and its impact in clinical practice: opinion of a recovering interventional spine physiatrist		no
The influence of psychological factors on pre-operative levels of pain intensity, disability and health-related quality of life in lumbar spinal fusion surgery patients		no
Relationship between fatty infiltration of paraspinal muscles and clinical outcome after lumbar discectomy		no
Clinical outcomes following sublaminar decompression and instrumented fusion for lumbar degenerative spinal pathology		no
Outcomes and presurgery correlates of lumbar discectomy in Utah Workers' Compensation patients		no
Smith–Robinson Procedure with an Autologous Iliac Crest Graft and Caspar Plating: Report of 65 Patients with an Average Follow-up of 22 Years		no
Low Back Pain in the Aging Athlete		no
Marital functioning, chronic pain, and psychological distress		no
CT-based morphological analysis of spinal fractures in patients with diffuse idiopathic skeletal hyperostosis		no
Close relationships as a contributor to chronic pain pathogenesis: Predicting pain etiology and persistence		no
Health and distress predictors of heart rate variability in fibromyalgia and other forms of chronic pain		no
Mobile App Use among Persons with Fibromyalgia: A Cross-sectional Survey		no
Postoperative Changes in Moderate to Severe Nonspecific Low Back Pain After Cervical Myelopathy Surgery		no
Characteristics associated with composite surgical failure over 5 years of women in a randomized trial of sacrospinous hysteropexy with graft vs vaginal hysterectomy with uterosacral ligament suspension		no
Surgical Management of Degenerative Scoliosis		no
Chronic myofascial pain: Knowledge of diagnosis and satisfaction with treatment		no
Nonoperative management of cervical disc herniations: An evidence-based approach		no
The impact of physical and psychological pain management training on pain intensity, anxiety and disability in patients undergoing lumbar surgeries		no
Fear of Falling, Community Participation, and Quality of Life Among Community-Dwelling People Who Use Wheelchairs Full Time		no
The Multiply Operated Lumbar Spine: Clinical Update 2008		no
Psychological Variables Associated With Outcome of Spinal Cord Stimulation Trials		no
Real World Characterization of Chronic Pain, Success Rates and Implant Rates: Evidence from a Digital Health Platform of Patients Undergoing Spinal Cord Stimulation Evaluations		no
Factors predicting outcomes of mechanical sciatica: a review of 1092 cases		no
A Novel Pulsed Stimulation Pattern in Spinal Cord Stimulation: Clinical Results and Postulated Mechanisms of Action in the Treatment of Chronic Low Back and Leg Pain		no
Effects of exogenous crosslinking on in vitro tensile and compressive moduli of lumbar intervertebral discs		no
Sex differences in responses to epidural steroid injection for low back pain		no
A series of 4 cases of distinct keratopathy secondary to dysproteinemia: Immunotactoid keratopathy		no
Pro-inflammatory diet associated with low back pain in adults aged 50 and older		no
Burners and Stingers		no
Three People, Three Different Complaints, Three Stories, One Thing in Common		no
Difficulties in the diagnosis of vertebral fracture in men: Agreement between doctors		no
Minimally Invasive Deformity Correction Technique: Initial Case Series of Anterior Lumbar Interbody Fusion at L5–S1 for Multilevel Lumbar Interbody Fusion in a Lateral Decubitus Position		no
The effects of a novel psychological attribution and emotional awareness and expression therapy for chronic musculoskeletal pain: A preliminary, uncontrolled trial		no
Artificial intelligence for adult spinal deformity: current state and future directions		no
Preventing multiple sclerosis misdiagnosis using the “central vein sign”: A real-world study		no
The effect of implant size and device keel on vertebral compression properties in lumbar total disc replacement		no
The Underrecognized Conditions of Hypermobile Ehlers–Danlos Syndrome and Hypermobility Spectrum Disorders in Women		no
Pelvic Venous Disease: Identifying This Commonly Overlooked Cause of Chronic Pelvic Pain in Women		no
Spousal congruence on disability, pain, and spouse responses to pain		no
Should the EuroQol-Five Dimensions Replace the Oswestry Disability Index When Tracking Lumbar Tubular Microdecompression Outcomes?		no
Epidural steroid injection in the management of chronic pain in pediatric patients		no
Risk Factors for Negative Global Treatment Outcomes in Lumbar Spinal Stenosis Surgery: A Mixed Effects Model Analysis of Data from an International Spine Registry		no
Immediate postoperative pain level from lumbar arthrodesis following epidural infiltration of morphine sulfate		no
Roux-en-Y gastric bypass is a safe and effective option that improves major Co-Morbidities associated with obesity in an older, veteran population		no
Examination of Assumptions in Using Time Tradeoff and Standard Gamble Utilities in Individuals With Spinal Cord Injury		no
New Dizziness Impact Measures of Positional, Functional, and Emotional Status Were Supported for Reliability, Validity, and Efficiency		no
PAIN IN CENTRAL AND PERIPHERAL DEMYELINATING DISORDERS: Multiple Sclerosis and Guillain-Barré Syndrome		no
A randomized, controlled trial of acceptance and commitment therapy and cognitive-behavioral therapy for chronic pain		no
Patient-Oriented Aesthetic Outcome After Lumbar Spine Surgery: A 1-Year Follow-Up Prospective Observational Study Comparing Minimally Invasive and Standard Open Procedures		no
“It frees your body from that pain thought”: A mixed-methods exploration of patterns, contexts, and experiences of cannabis use for pain in rural communities		no
Using the SAFE Principles When Evaluating Electrical Stimulation Therapies for the Pain of Failed Back Surgery Syndrome		no
Use of caudal epidural blocks to relieve lumbar canal stenotic pain in elderly patients		no
Disc Prosthesis for Lumbar Degenerative Disease and Axial Instability—ProDisc		no
Telehealth Versus In-Person Acceptance and Commitment Therapy for Chronic Pain: A Randomized Noninferiority Trial		no
Characterization of ion release from a novel biomaterial, Molybdenum-47.5Rhenium, in physiologic environments		no
Medicaid payer status and other factors associated with hospital length of stay in patients undergoing primary lumbar spine surgery		no
Accuracy of self-reported medical problems in patients with alcohol dependence and co-occurring schizophrenia or schizoaffective disorder		no
A placebo-controlled randomized clinical trial of nortriptyline for chronic low back pain		no
Minimally invasive spine surgery for low back pain		no
Soft Tissue and Bony Injuries Attributed to the Practice of Yoga: A Biomechanical Analysis and Implications for Management		no
Stages of change in readiness to adopt a self-management approach to chronic pain: the moderating role of early-treatment stage progression in predicting outcome		no
Measuring quality of life changes in individuals with chronic low back conditions: a back education program evaluation		no
Is short vertebral height always an osteoporotic fracture? The Osteoporosis and Ultrasound Study (OPUS)		no
Effects of noradrenergic and serotonergic antidepressants on chronic low back pain intensity		no
Understanding, embracing, rejecting: Women's negotiations of disability constructions and categorizations after becoming chronically ill		no
Efficacy, safety, and economics of bracing after spine surgery: a systematic review of the literature		no
Cognitive Therapy, Mindfulness-Based Stress Reduction, and Behavior Therapy for the Treatment of Chronic Pain: Predictors and Moderators of Treatment Response		no
Quantitative Assessment of Scalene Muscle Block for the Diagnosis of Suspected Thoracic Outlet Syndrome		no
The Role of Additional Spine Surgery in the Management of Failed Back Surgery Syndrome, Complex Regional Pain Syndrome, and Intractable Pain in the Setting of Previous or Concurrent Spinal Cord Stimulation: Indications and Outcomes		no
Healthcare resource utilization for chronic low back pain among high-utilizers		no
Presurgical biopsychosocial variables predict medical, compensation, and aggregate costs of lumbar discectomy in Utah workers' compensation patients		no
Congenital and Developmental Anomalies of the Cervical Spine in Athletes—Current Concepts		no
Annuloplasty procedures for chronic discogenic back pain		no
Low Intensity Permanent Magnets in the Treatment of Chronic Lumbar Radicular Pain		no
Deep brain stimulation of the subthalamic nucleus in Parkinson's disease patients over 75 years of age		no
Rosacea is associated with chronic systemic diseases in a skin severity–dependent manner: Results of a case-control study		no
Preoperative motor strength and time to surgery are the most important predictors of improvement in foot drop due to degenerative lumbar disease		no
A Comparison of the Elixhauser and Charlson Comorbidity Indices: Predicting In-Hospital Complications Following Anterior Lumbar Interbody Fusions		no
Association of presurgical circulating MicroRNAs with 1-year postsurgical pain reduction in spine facet osteoarthritis patients with lumbar spinal stenosis		no
Industrial Medicine and Acute Musculoskeletal Rehabilitation. 1. Diagnostic Testing in Industrial and Acute Musculoskeletal Injuries		no
Anesthesia and analgesia for cancer-related amputation		no
Design and rationale for the treating Obstructive Sleep Apnea using Targeted Hypoglossal Nerve Stimulation (OSPREY) trial		no
Fulfillment of patients' expectations of lumbar and cervical spine surgery		no
Management of occupational back injuries: differences among African Americans and Caucasians		no
Morphine, nortriptyline and their combination vs. placebo in patients with chronic lumbar root pain		no
A grounded theory of attitudes towards online psychological pain management interventions in chronic pain patients		no
Prevalence of Inflammatory Back Pain in a Cohort of Patients With Anterior Uveitis		no
CERVICAL ROOT ENTRAPMENT		no
Machine learning in spine surgery: Predictive analytics, imaging applications and next steps		no
Nutritional status of elderly trauma patients presenting to a South Dublin Teaching Hospital		no
Smith-Robinson Procedure with an Autologous Iliac Crest for Degenerative Cervical Disc Disease: A 28-Year Follow-Up of 95 Patients		no
Neck and shoulder pain related to computer use		no
Postural stability and trunk muscle responses to the static and perturbed balance tasks in individuals with and without symptomatic degenerative lumbar disease		no
The impact of comorbidities on the physical function in patients with rheumatoid arthritis		no
Chronic Pelvic Pain: Approaches to Diagnosis and Treatment		no
Reassessing Opioid Use in Breast Surgery		no
Long-Term Opioid Prescriptions After Spine Surgery: A Meta-Analysis of Prevalence and Risk Factors		no
Factors Associated With Pain Reduction After Transforaminal Epidural Steroid Injection for Lumbosacral Radicular Pain		no
MEASUREMENT OF PAIN		no
Diagnosis by consensus: A case study in the importance of interdisciplinary interpretation of mummified remains		no
Vertebral fracture assessment: Enhancing the diagnosis, prevention, and treatment of osteoporosis		no
Syndemics and the etiology of opioid misuse among women: A qualitative study		no
Athletic injury to the cervical nerve roots and brachial plexus		no
Elixhauser Comorbidity Measure is Superior to Charlson Comorbidity Index In-Predicting Hospital Complications Following Elective Posterior Cervical Decompression and Fusion		no
The impact of diabetes upon quality of life outcomes after lumbar decompression		no
Interventions in Chronic Pain Management. 5. Approaches to Medication and Lifestyle in Chronic Pain Syndromes		no
CT-guided transforaminal epidural steroid injection and vertebral axial decompression in management of acute lumbar disc herniation		no
Injection of Bone Marrow Aspirate for Glenohumeral Joint Osteoarthritis: A Pilot Randomized Control Trial		no
Establishing minimally important differences for the American Shoulder and Elbow Surgeons score and the Western Ontario Rotator Cuff Index in patients with full-thickness rotator cuff tears		no
Role of postoperative continuous subfascial bupivacaine infusion after posterior cervical laminectomy: Randomized control study		no
Understanding hypermobile Ehlers-Danlos syndrome and Hypermobility Spectrum Disorders in the context of childbearing: An international qualitative study		no
Colored pain drawings: preliminary observations in a neurosurgical practice		no
Rehabilitation of orthopedic and rheumatologic disorders. 1. Osteoporosis assessment, treatment, and rehabilitation		no
The Preoperative Risks and Two-Year Sequelae of Postoperative Urinary Retention: Analysis of the Michigan Spine Surgery Improvement Collaborative (MSSIC)		no
Minimum 5year follow-up of multi-segmental lumbar degenerative disease treated with discectomy and the Wallis interspinous device		no
The impact of four common lumbar spine diagnoses upon overall health status		no
Predictors of Weeks to Opioid Cessation after Lumbar Fusion: A Prospective Cohort Study		no
Imaging of disk disease and degenerative spondylosis of the lumbar spine		no
Endoscopic Ventral Decompression for Spinal Stenosis with Degenerative Spondylolisthesis by Partially Removing Posterosuperior Margin Underneath the Slipping Vertebral Body: Technical Note and Outcome Evaluation		no
Long-Term Efficacy of a Novel Spinal Cord Stimulation Clinical Workflow Using Kilohertz Stimulation: Twelve-Month Results From the Vectors Study		no
Adjacent segment disease following anterior cervical fusion and the presence of surgery for lumbar disc herniation and surgery at the musculoskeletal joints: are they related?		no
Perioperative Risk Assessment and Morbidity Associated with Lumbar Spine Surgery		no
Establishing a laparoscopic gastric bypass program		no
The cost-effectiveness of interbody fusions versus posterolateral fusions in 137 patients with lumbar spondylolisthesis		no
Feasibility and safety of ultrasound-guided caudal epidural glucocorticoid injections		no
Epidemiology and Natural History of Low Back Pain		no
DISCOGRAPHY 2000		no
Pain coping skills training un-locks patient-centered pain care during the COVID- 19 lockdown		no
A cross-sectional evaluation of the first cohort of young adults conceived by in vitro fertilization in the United States		no
Back problems in Parkinson’s disease: an underestimated problem		no
Spinal Cord Stimulation (SCS)—The Implantable Systems Performance Registry (ISPR)		no
Using inpatient gradual diagnostics to identify the treatment strategy for lumbar back pain—Can treadmill gait analysis objectify the patients' declaration of pain relief?		no
Evaluating Nonoperative Treatment for Low Back Pain in the Presence of Modic Changes: A Systematic Review		no
Intradiscal electrothermal therapy (IDET) for the treatment of discogenic pain		no
Computed Tomography Findings Associated with Clinical Outcome After Dynamic Posterior Stabilization of the Lumbar Spine		no
Do Informal Caregivers Consider Nonverbal Behavior When They Assess Pain in People With Severe Dementia?		no
A Tunneled Subcricoid Approach for Anterior Cervical Spine Reoperation: Technical and Safety Results		no
Prospective, randomized, multicenter study of intraosseous basivertebral nerve ablation for the treatment of chronic low back pain: 24-Month treatment arm results		no
Reduced Analgesic Effect of Acupuncture-like TENS but Not Conventional TENS in Opioid-Treated Patients		no
Examining Committed Action in Chronic Pain: Further Validation and Clinical Utility of the Committed Action Questionnaire		no
Caring for older veterans with chronic low back pain using a geriatric syndrome approach: Rationale and methods for the aging back clinics (ABC) trial		no
Spouse Criticism/Hostility Toward Partners With Chronic Pain: The Role of Spouse Attributions for Patient Control Over Pain Behaviors		no
The neurological safety of epidural parecoxib in rats		no
Digitally mediated relationships: How social representation in technology influences the therapeutic relationship in primary care		no
Effectiveness of Cervical Spinal Cord Stimulation for the Management of Chronic Pain		no
Cervical facet radiofrequency neurotomy		no
A review of the embryological development and associated developmental abnormalities of the sternum in the light of a rare palaeopathological case of sternal clefting		no
Clinical Syndromes and Differential Diagnosis of Spinal Disorders		no
Some Observations on Whiplash Injuries		no
Non-organic symptom reporting in patients with chronic non-malignant pain		no
Retrograde ejaculation after anterior lumbar interbody fusion with and without bone morphogenetic protein-2 augmentation: a 10-year cohort controlled study		no
Baastrup's sign (kissing spines): A neglected condition in paleopathology		no
Fibromyalgia syndrome – a risk factor for poor outcomes following orthopaedic surgery: A systematic review		no
Impact of lumbar arthrodesis on outcomes after elective total hip arthroplasty		no
Competitiveness of chitosan-based implants		no
Osteoarthritis of the Spine		no
Factors Associated With Marital Satisfaction and Mood Among Spouses of Persons With Chronic Back Pain		no
Disparities in Pain Management Between Cognitively Intact and Cognitively Impaired Nursing Home Residents		no
Chronic Pain in the Elderly: A Continuing Education Program for Certified Nursing Assistants		no
Correlates and consequences of the disclosure of pain-related distress to one’s spouse		no
Perioperative neurologic complications during spinal fusion surgery: incidence and trends		no
A cross sectional study on complementary and alternative medicine use among a sample of Turkish hospital outpatients with chronic lower back pain		no
Comorbidity in Chronic Fatigue Syndrome/Myalgic Encephalomyelitis: A Nationwide Population-Based Cohort Study		no
The KHOALA cohort of knee and hip osteoarthritis in France		no
Whiplash as a work-related injury. Epidemiology and results of a multiaxial management protocol		no
Depressed mood in chronic low back pain: Relationship with stressful life events		no
Feasibility study of short-term effects of chiropractic manipulation on older adults with impaired balance		no
Spinal injury considerations in the competitive diver: a case report and review of the literature		no
Overlooked Physical Diagnoses in Chronic Pain Patients Involved in Litigation, Part 2: The Addition of MRI, Nerve Blocks, 3-D CT, and Qualitative Flow Meter		no
A prospective, single arm study of intraosseous basivertebral nerve ablation for the treatment of chronic low back pain: 12-month results		no
Diagnosis and Differential Diagnosis of Fibromyalgia		no
Temporal associations between spouse criticism/hostility and pain among patients with chronic pain: A within-couple daily diary study		no
Post-surgical back pain		no
Sports and Performing Arts Medicine: 3. Spine and Neurologic Injuries		no
Relative Effectiveness of Electroacupuncture and Biofeedback in the Treatment of Neck and Upper Back Myofascial Pain: A Randomized Clinical Trial		no
Effectiveness and safety of motion style acupuncture treatment of the pelvic joint for herniated lumbar disc with radiating pain: A prospective, observational pilot study		no
Myelin Content and Gait Impairment in Older Adults with Cerebral Small Vessel Disease and Mild Cognitive Impairment		no
An empirical evaluation of multidimensional clinical outcome in chronic low back pain patients		no
Medical comorbidity in patients with schizophrenia and alcohol dependence		no
The development of a comorbidity index with physical function as the outcome		no
The relationship between chronic musculoskeletal pain, anxiety and mindfulness: Adjustments to the Fear-Avoidance Model of Chronic Pain		no
MRI and Discography of the Lumbar Spine		no
Ketorolac versus meperidine: ED treatment of severe musculoskeletal low back pain		no
Management of unresolved, recurrent, and/or contralateral neurogenic symptoms in patients following first rib resection and scalenectomy		no
Radiculopathies of Structural Origin		no
Postoperative improvement in health-related quality of life: a national comparison of surgical treatment for focal (one- to two-level) lumbar spinal stenosis compared with total joint arthroplasty for osteoarthritis		no
Functional Outcomes After the Prosthetic Training Phase of Rehabilitation After Dysvascular Lower Extremity Amputation		no
Long-Term Follow-Up of Children with Periodic Fever, Aphthous Stomatitis, Pharyngitis, and Cervical Adenitis Syndrome		no
Whiplash injuries: Is there a role for imaging?		no
Addressing adverse childhood experiences and health risk behaviors among low-income, Black primary care patients: Testing feasibility of a motivation-based intervention		no
Progressive idiopathic anterior dislocation of the upper cervical spine with severe myelopathy		no
Are patient-reported outcomes predictive of patient satisfaction 5 years after anterior cervical spine surgery?		no
Use of medical doctors, physical therapists, and alternative practitioners by obese adults: Does body weight dissatisfaction mediate extant associations?		no
Iliac vein stenosis is an underdiagnosed cause of pelvic venous insufficiency		no
Trialing and Maintenance Dosing Using a Low-Dose Intrathecal Opioid Method for Chronic Nonmalignant Pain: A Prospective 36-Month Study		no
One-year outcomes of surgical versus nonsurgical treatments for discogenic back pain: a community-based prospective cohort study		no
5. Pain assessment and management of common disorders		no
“We don't know. We've never had anybody like you before”: Barriers to perinatal care for women with physical disabilities		no
Presurgical biopsychosocial variables predict medical and compensation costs of lumbar fusion in Utah workers' compensation patients		no
OVERCOMING BARRIERS TO NICOTINE DEPENDENCE TREATMENT		no
The role of fusion in degenerative lumbar disease		no
Adverse events associated with fluoroscopically guided lumbosacral transforaminal epidural steroid injections		no
Measuring function in older adults with co-morbid illnesses who are undergoing coronary artery bypass graft (CABG) surgery		no
Prodromal clinical manifestations of neuropathologically confirmed Lewy body disease		no
Spinal Stenosis: When Arthritis Is More Than Arthritis!		no
Course and Prognostic Factors for Neck Pain in Workers: Results of the Bone and Joint Decade 2000-2010 Task Force on Neck Pain and Its Associated Disorders		no
Spouse and Patient Beliefs and Perceptions About Chronic Pain: Effects on Couple Interactions and Patient Pain Behavior		no
Optimal medical, rehabilitation and behavioral management in the setting of failed back surgery syndrome		no
Treatment of Arm Pain Associated with Abnormal Brachial Plexus Tension		no
Imagerie du disque intervertébral lombaire		no
Spinal Imaging and Intervention: 1998		no
Internal Disc Disruption and Axial Back Pain in the Athlete		no
Effective Conservative Treatment for Chronic Low Back Pain		no
Management of chronic pain with epidural steroids		no
Physician referrals to physical therapists for the treatment of spine disorders		no
Accountable disease management of spine pain		no
Diagnostic Imaging Practice Guidelines for Musculoskeletal Complaints in Adults—An Evidence-Based Approach—Part 3: Spinal Disorders		no
Long-Term Safety and Tolerability of Fentanyl Buccal Tablet for the Treatment of Breakthrough Pain in Opioid-Tolerant Patients with Chronic Pain: An 18-Month Study		no
Pain catastrophizing and social support in married individuals with chronic pain: the moderating role of pain duration		no
Office Management of Low Back Pain		no
Interchangeability of the EQ-5D and the SF-6D in Long-Lasting Low Back Pain		no
Bone marrow after autologous blood stem cell transplantation and total body irradiation: Magnetic resonance and chemical shift imaging		no
Ziconotide: A new pharmacological class of drug for the management of pain		no
Understanding the influence of stigma and discrimination for the functional limitation severity – psychological distress relationship: A stress and coping perspective		no
PAIN IN THE RHEUMATIC DISEASES: Practical Aspects of Diagnosis and Treatment		no
A Cost-Benefit Analysis Using Contingent Valuation Techniques: A Feasibility Study in Spinal Surgery		no
Patients at risk for long-term sick leave because of low back pain		no
Smoking and tetramer tryptase accelerate intervertebral disc degeneration by inducing METTL14-mediated DIXDC1 m6 modification		no
The Syndromes of Degenerative Cervical Disease		no
“The failed back surgery syndrome”: Definition and therapeutic algorithms – An update		no
Predictors of decent work among workers with Chiari malformation: An empirical test of the psychology of working theory		no
Spinescope		no
11: The Role of Surgery in Low Back Pain		no
Multilevel analysis of couple congruence on pain, interference, and disability		no
Medical comorbidity and health-related quality of life in bipolar disorder across the adult age span		no
Quality of life assessment in the community-dwelling elderly: Validation of the Assessment of Quality of Life (AQoL) Instrument and comparison with the SF-36		no
Magnetic Resonance Imaging of Subchondral Bone Marrow Lesions in Association with Osteoarthritis		no
EVALUATION OF PAIN IN THE CRITICALLY ILL PATIENT		no
Traumatic Korsakoff syndrome		no
The Radiologic Diagnosis of Disc Disease		no
CANCER PAIN MANAGEMENT		no
Assessment and Management of the Injured Worker with Low Back Pain		no
Effects of a five-week intensive and multidisciplinary spine-specific functional restoration program in chronic low back pain patients with or without surgery		no
Characteristics of chronic pain patients: factor analysis of the MMPI-2		no
Chiropractic treatment of hand and wrist pain in older people: systematic protocol development. Part 1: informant interviews		no
GERIATRIC PAIN MANAGEMENT: The Anesthesiologist's Perspective		no
Occupational low back pain: The critical role of functional goal setting		no
Spinal pain		no
Pain, malingering and the WAIS-III Working Memory Index		no
Diagnosis and classification of chronic low back pain disorders: Maladaptive movement and motor control impairments as underlying mechanism		no
An Expert System to Diagnose Spinal Disorders		no
The Work Limitations Questionnaire's validity and reliability among patients with osteoarthritis		no
Spinal cord stimulation for patients with failed back surgery syndrome or complex regional pain syndrome: a systematic review of effectiveness and complications		no
Pain and impairment beliefs in chronic low back pain: validation of the Pain and Impairment Relationship Scale (PAIRS)		no
Effects of a Remotely Delivered Cognitive Behavioral Coaching Program on the Self-Rated Functional Disability of Participants with Low Back Pain		no
An Algorithmic Approach to Recurrent Lumbar Disk Herniation: Evaluation and Management		no
Patients’ verbal descriptions of pain and discomfort following orthopaedic surgery		no
Psychopathology and the rehabilitation of patients with chronic low back pain disability		no
Management of Cancer Pain		no
Airway Management in Critical Illness		no
Exploring the Social Determinants of Health Outcomes for Adults with Low Back Pain or Spinal Cord Injury and Persistent Pain: A Mixed Methods Study		no
Long-term results of cervical epidural steroid injection with and without morphine in chronic cervical radicular pain		no
Association of age with analgesic use for back and joint disorders in outpatient settings		no
Percutaneous vertebroplasty: A to Z		no
Widespread Pressure Delivered by a Weighted Blanket Reduces Chronic Pain: A Randomized Controlled Trial		no
COMPLICATIONS OF SPINAL FUSION IN ADULT PATIENTS MORE THAN 60 YEARS OF AGE		no
ROENTGEN SIGNS OF EMERGENT SPINES		no
Efficacy and safety of tanezumab versus naproxen in the treatment of chronic low back pain		no
Measurement of Pain		no
ESTABLISHING A RESEARCH AGENDA FOR INVESTIGATING ALTERNATIVE MEDICAL INTERVENTIONS FOR CHRONIC PAIN		no
Failed Back Surgery Syndrome		no
Diagnosis and treatment of backache		no
Methodology of an ongoing, randomized controlled trial to prevent falls through enhanced pharmaceutical care		no
Disability Evaluation of Fibromyalgia		no
Pain measurement in humans		no
Self-concept: an outcome of a program for spinal pain		no
Therapeutic landscapes and wellbeing in later life: Impacts of blue and green spaces for older adults		no
Low Back Pain and Manual Medicine: A Look at the Literature		no
Overlooked Physical Diagnoses in Chronic Pain Patients Involved in Litigation		no
Chronic Pain and the Chronic Pain Syndrome: The Usefulness of Manipulation and Behavioral Interventions		no
Diabetic Neuropathies		no
Cardiopulmonary rehabilitation and cancer rehabilitation. 4. Oncologic rehabilitation		no
Evolution of drug-eluting biomedical implants for sustained drug delivery		no
Nodal osteoarthritis of the toes		no
Rehabilitation of Pelvis, Hip, and Thigh Injuries in Sports		no
Chapter 28 Cervical and thoracic radiculopathies		no
The role of spouse reinforcement, perceived pain, and activity levels of chronic pain patients		no
Safety surveillance of esterified estrogens—methyltestosterone (Estratest® and Estratest® HS) replacement therapy in the United States		no
ALTERNATIVES TO SPINAL FUSION		no
Anatomy and pathology of the aging spine		no
Medical research versus disease burden in Africa		no
New Developments in Diagnosis of Myofascial Pain and Fibromyalgia		no
SELECTED ORTHOPEDIC PROBLEMS IN THE ELDERLY		no
Spatial distribution of pain: A descriptive characteristic of chronic pain		no
Workers' Compensation, Mental Health Claims, and Political Economy		no
Interventional Therapies for Chronic Low Back Pain		no
LOW BACK PAIN		no
UNDERSTANDING WORKERS’ COMPENSATION LAW		no
Epidural steroids: Do they have a place in pain management?		no
THE USE OF ANALGESICS IN THE MANAGEMENT OF PAIN IN RHEUMATIC DISEASES		no
Hyperventilation Syndrome: A Frequent Cause of Chest Pain		no
A prospective short-term study of chronic low back pain patients utilizing novel objective functional measurement		no
A comparison of the efficacy and complication rates of low dose-rate versus high dose-rate brachytherapy in the treatment of uterine cervical carcinoma		no
Diagnosis and Treatment of Thoracic Outlet Syndrome		no
6: The Place of Radiology in the Investigation of Low Back Pain		no
The effects of the cultural context of health care on treatment of and response to chronic pain and illness		no
Manipulative Techniques for Geriatric Patients		no
A longitudinal study of low back pain in student nurses		no
Evidence-Based Nonpharmacologic Strategies for Comprehensive Pain Care: The Consortium Pain Task Force White Paper		no
Orthopedic Disorders in Patients with Down's Syndrome		no
Low back pain		no
Management of patients with acute and chronic pain		no
Acute and Chronic Postural Abnormalities as Related to Craniofacial Pain and Temporomandibular Disorders		no
Clinical Pearls in Cervical Radiculopathy		no
10: Radiological Changes with Ageing in Relation to Bone Disease and Arthritis		no
Diazepam binding inhibitor-like immunoreactivity (DBI-LI) in human CSF: Correlations with neurological disorders		no
Neurosurgical Considerations in Headaches		no
Fibrositis		no
Osteoarthritis		no
The efficacy of psychological and pharmacological interventions for the treatment of chronic disease-related and non-disease-related pain		no
Low Back Disability: A Syndrome of Western Civilization		no
Headaches in Children and Adolescents		no
Chronic radium intoxication: Clinical and autopsy findings in long-term New Jersey survivors		no
Adverse Mechanical Tension in the Nervous System: A Model for Assessment and Treatment		no
Biomechanics of snowmobile spine injuries		no
A Comprehensive Regimen for Osteoarthritis		no
Pharmacologic management of common musculoskeletal disorders in women		no
3. Specific diseases		no
Ankylosing Spondylitis: Recent Advances in Diagnosis and Treatment		no
Effects of long-term estrogen replacement therapy: I. Metabolic effects		no
Deciphering osteoarthritis genetics across 826,690 individuals from 9 populations		no
Chapter 13 Amyotrophic lateral sclerosis		no
Past life and death in a Flemish town. An archaeo-anthropological study of burials from the medieval and post-medieval St. Rombout's cemetery in Mechelen, Belgium (10th–18th centuries CE)		no
Randomized trial comparing preoperative versus postoperative irradiation for prevention of Heterotopic ossification following prosthetic total hip replacement: Preliminary results		no
Diffuse idiopathic skeletal hyperostosis (DISH) [ankylosing hyperostosis of forestier and Rotes-Querol]		no
Differential diagnosis of chest pain		no
Birth Defect Syndromes in Which Orthopedic Problems May Be Overlooked		no
Is Lumbar Fusion Necessary for Chronic Low Back Pain Associated with Degenerative Disk Disease? A Meta-Analysis		no
Spinal Care in the Aging Athlete		no
Adolescent Back Pain		no
Mapping knowledge structure and themes trends of non-surgical treatment in intervertebral disc degeneration		no
Treatment options and pathophysiology of degenerative spine disease		no
Impact of co-morbidities on measuring indirect utility by the Medical Outcomes Study Short Form 6D in lower-limb osteoarthritis		no
Prevention and management of chronic back pain		no
The Vertebral Fracture Cascade: Etiology and Clinical Implications		no
Chronic low back pain: Relevance of a new classification based on the injury pattern		no
Magnetic resonance imaging of the axial skeleton in rheumatoid disease		no
Management of the Patient with Cervical Cord Compression but no Evidence of Myelopathy: What Should We do?		no
Characterization of Female Sexual Dysfunction Associated with Spinal Pathology and Surgery		no
Impact of preoperative mental health diagnosis on postoperative opioid use patterns in spine fusion surgery: A systematic literature review		no
The Back from Top to Bottom: Differentials for Back Pain		no
Anxiety and depression in spine surgery—a systematic integrative review		no
Myofascial pain – A major player in musculoskeletal pain		no
Smartphone-based activity tracking for spine patients: Current technology and future opportunities		no
How to start an awake spine program: Protocol and illustrative cases		no
Radiographic/MR Imaging Correlation of Paravertebral Ossifications in Ligaments and Bony Vertebral Outgrowths: Anatomy, Early Detection, and Clinical Impact		no
Affective symptoms in patients with oropharyngeal dysphagia: A systematic review		no
An update of current therapeutic approach for Intervertebral Disc Degeneration: A review article		no
VINDICATE-P: A Mnemonic for the Many Comorbidities of Atopic Dermatitis		no
Cervical Disc Herniations, Radiculopathy, and Myelopathy		no
Systematic Review and Meta-Analysis of Predictors of Return to Work After Spinal Surgery for Chronic Low Back and Leg Pain		no
Trigger Point Injections		no
Low back pain		no

## Sheet: web of knowledge
A Person-Centered Prehabilitation Program Based on Cognitive-Behavioral Physical Therapy for Patients Scheduled for Lumbar Fusion Surgery: A Randomized Controlled Trial
Associations between future health expectations and patient satisfaction after lumbar spine surgery: a longitudinal observational study of 9929 lumbar spine surgery procedures
CENTRAL-NERVOUS-SYSTEM LESIONS AND CERVICAL DISC HERNIATIONS IN AMATEUR DIVERS
Characteristics and outcomes of patients undergoing lumbar spine surgery for axial back pain in the Michigan Spine Surgery Improvement Collaborative
Chronic Opioid Therapy After Lumbar Fusion Surgery for Degenerative Disk Disease in a Workers' Compensation Patients
Clinical and radiological effect of medialized cortical bone trajectory for lumbar pedicle screw fixation in patients with degenerative lumbar spondylolisthesis: study protocol for a randomized controlled trial (mPACT)
Management of the Patient with Cervical Cord Compression but no Evidence of Myelopathy What Should We do?
Maximum pain on visual analog scales in spinal disorders
Neck pain - Primary care work-up of acute and chronic symptoms
Opioid Use Patterns in a Statewide Adult Medicaid Population Undergoing Elective Lumbar Spine Surgery
Preoperative quality of life in patients with degenerative spinal disorders: many are worse than patients with brain tumours and cancer
The impact of incidental durotomy on the outcome of decompression surgery in degenerative lumbar spinal canal stenosis: analysis of the Lumbar Spinal Outcome Study (LSOS) data-a Swiss prospective multi-center cohort study
Three years department of neurology in LKH Oberwart
Three-year incidence of low back pain in an initially asymptomatic cohort - Clinical and imaging risk factors
Validation of the French version of the Dallas Pain Questionnaire in chronic low back pain patients

## Sheet: science direct
Comorbidities associated with cervical spine degenerative disc disease
Innovative Biological Treatment Methods for Degenerative Disc Disease
Development of a Multivariate Prediction Model for Successful Oswestry Disability Index Changes in L5/S1 Anterior Lumbar Interbody Fusion for Degenerative Disc Disease
Comparison of 2-year follow-up results of the hybrid surgery using Mobi-C combined with ROI-C and anterior cervical discectomy and fusion for the treatment of contiguous two-level cervical degenerative disc diseases
Integrative treatment package for degenerative disc disease in the lumbar spine: A retrospective case series
Effects of Smoking on Subjective and Objective Measures of Pain Intensity, Functional Impairment, and Health-Related Quality of Life in Lumbar Degenerative Disk Disease
Influence of Body Mass Index on Subjective and Objective Measures of Pain, Functional Impairment, and Health-Related Quality of Life in Lumbar Degenerative Disc Disease
Women do not fare worse than men after lumbar fusion surgery: Two-year follow-up results from 4,780 prospectively collected patients in the Swedish National Spine Register with lumbar degenerative disc disease and chronic low back pain
Influence of age on pain intensity, functional impairment and health-related quality of life before and after surgery for lumbar degenerative disc disease
Characterization of neuroinflammation and periphery-to-CNS inflammatory cross-talk in patients with disc herniation and degenerative disc disease
Influence of the mental health status on a new measure of objective functional impairment in lumbar degenerative disc disease
The Role of Discography in the Evaluation of Degenerative Disc Disease
Current Status of Imaging of the Intervertebral Disc
Ehlers-Danlos Syndrome is Associated with Increased Rates of Adjacent Segment Disease Following TLIF: A Propensity Matched Study
Multilevel symmetric neuropathic pruritus (MSNP) presenting as recalcitrant “generalized” pruritus
Showing Some Spine on Reddit: Neurosurgical Spinal Cord Conditions in Adults
Hydrogel Augmentation of the Lumbar Intervertebral Disc: An Early Feasibility Study of a Treatment for Discogenic Low Back Pain
Strong Association of Depression and Anxiety With the Presence of Back Pain While Impact of Spinal Imaging Findings is Limited: Analysis of an MRI Cohort Study
Comparing psychological burden of orthopaedic diseases against medical conditions: Investigation on hospital course of hip, knee, and spine surgery patients
Primary and Revision Cervical Disc Arthroplasty from 2010–2020: Patient Demographics, Utilization Trends, and Health Care Reimbursements
Association Between Recombinant Human Bone Morphogenetic Proteins and Postoperative Opioid Use in Lumbar Fusion Procedure Patients: A Propensity Score-Matched Analysis
Determining minimal clinically important difference estimates following surgery for degenerative conditions of the lumbar spine: analysis of the Canadian Spine Outcomes and Research Network (CSORN) registry
Adult-Onset tethered cord Syndrome: Case series from a comprehensive interdisciplinary spine center
Treatment of Refractory Low Back Pain Using Passive Recharge Burst in Patients Without Options for Corrective Surgery: Findings and Results From the DISTINCT Study, a Prospective Randomized Multicenter Controlled Trial
PREPARE: presurgery physiotherapy for patients with degenerative lumbar spine disorder: a randomized controlled trial
Endplate degeneration may be the origination of the vacuum phenomenon in intervertebral discs
Does robot-assisted spine surgery for multi-level lumbar fusion achieve better patient-reported outcomes than free-hand techniques?
Workers compensation patients experiencing depression report meaningful improvement in mental health scores after anterior cervical discectomy and fusion
Lumbar spine fusion with and without instrumentation
Impact of Different Illness Perceptions and Emotions Associated with Chronic Back Pain on Anxiety and Depression in Patients Qualified for Surgery
Impact of functional restoration after anterior cervical fusion on chronic disability in work-related neck pain
Outcome of spine surgery in patients with depressed mental states: a Canadian spine outcome research network study
A web-based platform to accommodate symptoms of anxiety and depression by featuring social interaction and animated information in patients undergoing lumbar spine fusion: a randomized clinical trial
The impact of preoperative depression on quality of life outcomes after lumbar surgery
Maximum pain on visual analog scales in spinal disorders
Depression After Spinal Surgery: A Comparative Analysis of the California Outcomes Database
Designing a general type-2 fuzzy expert system for diagnosis of depression
Incidence of medical and surgical complications after elective lumbar spine surgery
Epidemiology and Natural History of Low Back Pain
The association between the Hospital Consumer Assessment of Healthcare Providers and Systems (HCAHPS) survey and real-world clinical outcomes in lumbar spine surgery
The impact of chronic low back pain on older adults: A comparative study of patients and controls
Mental health improvements after elective spine surgery: a Canadian Spine Outcome Research Network (CSORN) study
Risk factors for reoperation after lumbar total disc replacement at short-, mid-, and long-term follow-up
Economic Burden of Hospitalizations Associated with Opioid Dependence Among Patients Undergoing Spinal Fusion
Polyneuropathy and radiculopathy in rheumatoid arthritis patients with low back pain: Clinical characteristics, functional disability, depression, anxiety and quality of life
Association between angina pectoris and back pain in a cross-sectional population-based study
Outcomes Following 2-Level Cervical Interventions with Cage-and-Plate, Zero-Profile, or Arthroplasty Constructs
Non-union after a two-level anterior cervical decompression and fusion with Surgibone™
Toxic and Metabolic Myelopathies
Depressive and Anxiety Symptoms as Risk Factors for Temporomandibular Joint Pain: A Prospective Cohort Study in the General Population
Perioperative Predictors in Patients Undergoing Lateral Lumbar Interbody Fusion for Minimum Clinically Important Difference Achievement
Spine or Hip First? Outcomes in Patients Undergoing Sequential Lumbar Spine or Hip Surgery
Discographic, MRI and psychosocial determinants of low back pain disability and remission: a prospective study in subjects with benign persistent back pain
Prospective randomized study of the Charité artificial disc: data from two investigational centers
Getting what you pay for: impact of copayments on physical therapy and opioid initiation, timing, and continuation for newly diagnosed low back pain
Spinal pain
Association of osteoporotic vertebral compression fractures with impaired functional status
Clinical and Diagnostic Evaluation of Low Back Pain
The Relationship Between Depression and Pain Language in Cancer and Chronic Non-Cancer Pain Patients
The psychological burden of disease among patients undergoing cervical spine surgery: Are we underestimating our patients’ inherent disability?
Mental Health as a Predictor of Preoperative Expectations for Pain and Disability Following Lumbar Fusion
Impact of preoperative insomnia on poor postoperative pain control after elective spine surgery and the modified Calgary postoperative pain after spine surgery (MCAPPS) score
Criteria for inclusion in programs of functional restoration for chronic low back pain: Pragmatic Study
Nonorganic (Behavioral) Signs and Their Association With Epidural Corticosteroid Injection Treatment Outcomes and Psychiatric Comorbidity in Cervical Radiculopathy: A Multicenter Study
Chronic Medical Illness in Patients With Recurrent Major Depression
Durable patient-reported outcomes following 60-day percutaneous peripheral nerve stimulation (PNS) of the medial branch nerves
Cervical disc arthroplasty versus anterior cervical discectomy and fusion: an analysis of the Michigan spine surgery improvement collaborative database
The Initiation of Chronic Opioids: A Survey of Chronic Pain Patients
An exploration of low back pain beliefs in a Northern America based general population
Importance of an Integrated Assessment of Functional Disability and Work Ability in Workers Affected by Low Back Pain
Preliminary outcomes and efficacy of the first 360 consecutive kyphoplasties for the treatment of painful osteoporotic vertebral compression fractures
Exploring Associations of Preoperative Physical Performance With Postoperative Outcomes After Lumbar Spinal Fusion: A Machine Learning Approach
Patient acceptable symptom state for patient-reported outcomes in people with non-specific chronic low back pain
Workers' Compensation Status in Association with a High NDI Score Negatively Impacts Post-Operative Dysphagia and Dysphonia Following Anterior Cervical Fusion
Medical management of failed back surgery syndrome in Europe: Evaluation modalities and treatment proposals
Screening for depressive symptoms in patients with chronic spinal pain using the SF-36 Health Survey
Factors Affecting Postoperative Length of Stay in Patients Undergoing Anterior Lumbar Interbody Fusion
Effect of DiscoGel treatment of the intervertebral disc at MRI
Impact of incidental findings in preoperative advanced imaging for total shoulder arthroplasty
Causal associations between modifiable risk factors and intervertebral disc degeneration
The 9-Item Patient Health Questionnaire (PHQ-9): an aid to assessment of patient-reported functional outcomes after spinal surgery
The effects of the addition of motor imagery to home exercises on pain, disability and psychosocial parameters in patients undergoing lumbar spinal surgery: A randomized controlled trial
Does Hospital Teaching Status Affect the Outcomes of Patients Undergoing Anterior Cervical Discectomy and Fusion?
Minimally Invasive Deformity Correction Technique: Initial Case Series of Anterior Lumbar Interbody Fusion at L5–S1 for Multilevel Lumbar Interbody Fusion in a Lateral Decubitus Position
A comparison of the clinical characteristics and quality of life of male and female patients with non-radiographic axial spondyloarthritis
Qualitative content analysis of public responses to an FDA inquiry on the impact of scheduling changes to kratom
Risk factors for postoperative dysphagia and dysphonia following anterior cervical spine surgery: a comprehensive study utilizing the hospital for special surgery dysphagia and dysphonia inventory (HSS-DDI)
Depression in spouses of chronic pain patients: the role of patient pain and anger, and marital satisfaction
Functional neurological disorder: Clinical manifestations and comorbidities; an online survey
Impact of body mass index on opioid consumption in lumbar spine fusion surgery
Obesity in children with low back pain: implications with imaging phenotypes and opioid use
Sex differences in responses to epidural steroid injection for low back pain
The Effectiveness of Physical Exercise After Lumbar Fusion Surgery: A Systematic Review and Meta-Analysis
Patient-reported allergies predict postoperative outcomes and psychosomatic markers after spine surgery
Understanding the Impact of Early Depressive Burden on Patient Perceptions of Outcomes Following Cervical Disc Replacement
Worker's Compensation Status and Outcomes Following Anterior Lumbar Interbody Fusion: Prospective Observational Study
Comparable long-term outcomes in patients undergoing total disc replacement or anterior cervical discectomy and noninstrumented fusion
Coping activities in chronic low back pain: relationship with depression
Fear Avoidance Beliefs Predict Disability in Older Adults With Chronic Low Back Pain
Effect of Smoking Status on Successful Arthrodesis, Clinical Outcome, and Complications After Anterior Lumbar Interbody Fusion (ALIF)

## Sheet: science direct 2 try
Fowler’s syndrome—Patient led phenotyping of 265 patients
Impact of Elderly Age on Complications and Clinical Outcomes Following Anterior Lumbar Interbody Fusion Surgery
Predictors of Poor Outcome in Patients Submitted to Minimally Invasive Transforaminal Lumbar Interbody Fusion
Prediction of Objectively Measured Physical Activity and Self-Reported Disability Following Lumbar Fusion Surgery
A prospective, randomized, multicenter study of intraosseous basivertebral nerve ablation for the treatment of chronic low back pain
Worker's Compensation Status and Outcomes Following Anterior Lumbar Interbody Fusion: Prospective Observational Study
The effects of the addition of motor imagery to home exercises on pain, disability and psychosocial parameters in patients undergoing lumbar spinal surgery: A randomized controlled trial
Postoperative dysphagia correlates with increased morbidity, mortality, and costs in anterior cervical fusion
Understanding the Impact of Early Depressive Burden on Patient Perceptions of Outcomes Following Cervical Disc Replacement
A pilot trial of intravenous pamidronate for chronic low back pain
Influence of Obesity on Complications, Clinical Outcome, and Subsidence After Anterior Lumbar Interbody Fusion (ALIF): Prospective Observational Study
Long-term outcomes after non-instrumented lumbar arthrodesis
Cluster Analysis of Circulating Plasma Biomarkers in Prurigo Nodularis Reveals a Distinct Systemic Inflammatory Signature in African Americans
Does central sensitization correlate with two-year postoperative functional outcome scores following hip arthroscopy?
Putting the fear-avoidance model into practice – what can patients with chronic low back pain learn from patients with Achilles tendinopathy and vice versa?
The safety and feasibility of transcranial direct current stimulation combined with conservative treatment for patients with cervicogenic headaches: A double-blinded randomized control study protocol
Association Between Measures of Vertebral Endplate Morphology and Lumbar Intervertebral Disc Degeneration
Peri-operative optimization in adult spinal deformity surgery
Spinal Cord Stimulation: A Reasonable Alternative Treatment in Patients With Symptomatic Adult Scoliosis for Whom Surgical Therapy Is Not Suitable? A Pilot Study
Adolescent idiopathic scoliosis: Considerations for the transition to adulthood
Prevalence of psychological comorbidities in bone infection
Effects of general anesthesia with and without thoracic epidural block on length of stay after open spine surgery: a single-blinded randomized controlled trial
Simultaneous Anterior Posterior Approach for Single-Position Lateral Lumbar Interbody Fusion with Robotic Assistance: Technical Guidelines and Early Outcomes
Single-level cervical disc replacement (CDR) versus anterior cervical discectomy and fusion (ACDF): A Nationwide matched analysis of complications, 30- and 90-day readmission rates, and cost
White matter microstructure predicts measures of clinical symptoms in chronic back pain patients
The value of adding posterior interbody fusion in the surgical treatment of degenerative lumbar spine disorders: A systematic review
Underweight patients are the highest risk body mass index group for perioperative adverse events following stand-alone anterior lumbar interbody fusion
Burst or High-Frequency (10 kHz) Spinal Cord Stimulation in Failed Back Surgery Syndrome Patients With Predominant Back Pain: One Year Comparative Data
Depression in spouses of chronic pain patients: the role of patient pain and anger, and marital satisfaction
Changes in isokinetic trunk muscle strength and endurance after two different restoration programs in people with chronic low back pain: A longitudinal retrospective study
Comparative analysis of patient demographics, perioperative outcomes, and adverse events after lumbar spinal fusion between urban and rural hospitals: an analysis of the National Inpatient Sample (NIS) database
Efficacy of wet cupping in the pain management of cervical spondylosis – A randomized, controlled, open -label, parallel-group clinical trial
Collaborating With a Spinal Interventionalist in the Management of Low Back Pain
Clinical and radiographic evaluation of adult spinal deformities
Implementation and assessment of a pilot, community pharmacy–based, opioid pain medication management program
The Impact of Preoperative Mindfulness-Based Stress Reduction on Postoperative Patient-Reported Pain, Disability, Quality of Life, and Prescription Opioid Use in Lumbar Spine Degenerative Disease: A Pilot Study
Complementary and Alternative Modalities (CAM) for pain management in musculoskeletal diseases (MSDs)
Long-term safety and efficacy of subcutaneous C1-inhibitor in older patients with hereditary angioedema
Utility of preoperative comorbidity burden on PROMIS outcomes after lumbar decompression: Cohort matched analysis
Incidence of Pseudarthrosis and Subsequent Surgery After Cervical Fusion Surgery: A Retrospective Review of a National Health Care Claims Database
A randomized, double-blind, placebo-controlled trial of weight loss using liraglutide 3.0 mg for weight recurrence after Roux-en-Y gastric bypass
Statin use and fall-related hospitalizations among residents of long-term care facilities: A case-control study
Clinical outcomes according to Modic changes of lumbar sprain due to traffic accidents following treatment with Korean Medicine
Acute change in anterior cingulate cortex GABA, but not glutamine/glutamate, mediates antidepressant response to citalopram
The impact of obesity on the effectiveness of spinal cord stimulation in chronic spine-related pain patients
Prospective study of iliac crest bone graft harvest site pain and morbidity
4,300 steps per day prior to surgery are associated with improved outcomes after pancreatectomy
Early Experience of a Multidisciplinary Group Pain Program with Cognitive Behavioural Strategies, Physiotherapy and Peer Support for Patients with Chronic Noncancer Pain
Are first-time episodes of serious LBP associated with new MRI findings?
Risk Factors for Unplanned Readmissions Following Anterior Cervical Discectomy and Fusion and Posterior Lumbar Fusion Procedures: Comparison of Two National Databases
A Prospective Study of Factors Influencing Return to Work After Traumatic Spinal Cord Injury in Taiwan
Relationships between chronic pain and mood symptoms among veterans with bipolar disorder
Durotomy is associated with pseudoarthrosis following lumbar fusion
Psychological distress in a Department of Veterans Affairs spine patient population
Wearable technology and measurement of outcomes from lumbar spondylolisthesis surgery
Coping activities in chronic low back pain: relationship with depression
Magnetic Resonance Neurography in Chronic Lumbosacral and Pelvic Pain: Diagnostic and Management Impact–Institutional Audit
Discography: Interpretation from a surgeon's perspective
The Role of Fusion for Discogenic Axial Back Pain Without Associated Leg Pain, Spondylolisthesis or Stenosis: An Evidence-Based Review
An Artificial Intelligence-Based Support Tool for Lumbar Spinal Stenosis Diagnosis from Self-Reported History Questionnaire
Changes in Quality of Life in 7 Older Adult Patients Receiving Activator Methods Chiropractic Technique
Multicenter, randomized, controlled comparative-effectiveness study comparing virtual reality to sedation and standard local anesthetic for pain and anxiety during epidural steroid injections
Topiramate in Chronic Lumbar Radicular Pain
Chronic Pain in Older Adults: A Neuroscience-Based Psychological Assessment and Treatment Approach
Fear of Movement Is Related to Low Back Disability During a Two-Year Period in Patients Who Have Undergone Elective Lumbar Spine Surgery
Interaction of demographic factors with the results of the surgery for degenerative disease of the cervical spine: a retrospective evaluation
Vertebral Augmentation for Osteoporotic Compression Fractures
Patients with Parkinson Disease Experience Increased Perioperative Complications Following Cervical Decompression and Fusion: A Retrospective Review of the National Inpatient Sample
Comparison of adverse events between cervical disc arthroplasty and anterior cervical discectomy and fusion: a 10-year follow-up
Association of Modic changes with health-related quality of life among patients referred to spine surgery
Clinical Outcomes of 1 kHz Subperception Spinal Cord Stimulation in Implanted Patients With Failed Paresthesia-Based Stimulation: Results of a Prospective Randomized Controlled Trial
Spinal calcifying pseudoneoplasms of the neuraxis: A case report and review of the literature
The Modified 5-Item Frailty Index: A Concise and Useful Tool for Assessing the Impact of Frailty on Postoperative Morbidity Following Elective Posterior Lumbar Fusions
All That You Learned in Residency But Forgot: Spinal Imaging
Natural history and role of anticoagulation in the management of endovenous glue-induced thrombus
Discographic, MRI and psychosocial determinants of low back pain disability and remission: a prospective study in subjects with benign persistent back pain
Comparison of Treatment Outcomes in Nonspecific Low-Back Pain Patients With and Without Modic Changes Who Receive Chiropractic Treatment
Cost and Health Outcomes Patterns in Patients Treated With Spinal Cord Stimulation Following Spine Surgery—A Register-Based Study
Neuropsychological Functioning and Treatment Outcomes in Acceptance and Commitment Therapy for Chronic Pain
Discussing sexual health with patients eligible for spine surgery: An online survey in spine surgeon and pain physicians
Associations with daily opioid use during hospitalization following lumbar fusion: A contemporary cohort study
Specific and nonspecific low back pain—mind the gap and its impact in clinical practice: opinion of a recovering interventional spine physiatrist
The influence of psychological factors on pre-operative levels of pain intensity, disability and health-related quality of life in lumbar spinal fusion surgery patients
Relationship between fatty infiltration of paraspinal muscles and clinical outcome after lumbar discectomy
Clinical outcomes following sublaminar decompression and instrumented fusion for lumbar degenerative spinal pathology
Outcomes and presurgery correlates of lumbar discectomy in Utah Workers' Compensation patients
Smith–Robinson Procedure with an Autologous Iliac Crest Graft and Caspar Plating: Report of 65 Patients with an Average Follow-up of 22 Years
Low Back Pain in the Aging Athlete
Marital functioning, chronic pain, and psychological distress
CT-based morphological analysis of spinal fractures in patients with diffuse idiopathic skeletal hyperostosis
Close relationships as a contributor to chronic pain pathogenesis: Predicting pain etiology and persistence
Health and distress predictors of heart rate variability in fibromyalgia and other forms of chronic pain
Mobile App Use among Persons with Fibromyalgia: A Cross-sectional Survey
Postoperative Changes in Moderate to Severe Nonspecific Low Back Pain After Cervical Myelopathy Surgery
Characteristics associated with composite surgical failure over 5 years of women in a randomized trial of sacrospinous hysteropexy with graft vs vaginal hysterectomy with uterosacral ligament suspension
Surgical Management of Degenerative Scoliosis
Chronic myofascial pain: Knowledge of diagnosis and satisfaction with treatment
Nonoperative management of cervical disc herniations: An evidence-based approach
The impact of physical and psychological pain management training on pain intensity, anxiety and disability in patients undergoing lumbar surgeries
Fear of Falling, Community Participation, and Quality of Life Among Community-Dwelling People Who Use Wheelchairs Full Time
The Multiply Operated Lumbar Spine: Clinical Update 2008
Psychological Variables Associated With Outcome of Spinal Cord Stimulation Trials
Real World Characterization of Chronic Pain, Success Rates and Implant Rates: Evidence from a Digital Health Platform of Patients Undergoing Spinal Cord Stimulation Evaluations
Factors predicting outcomes of mechanical sciatica: a review of 1092 cases
A Novel Pulsed Stimulation Pattern in Spinal Cord Stimulation: Clinical Results and Postulated Mechanisms of Action in the Treatment of Chronic Low Back and Leg Pain
Effects of exogenous crosslinking on in vitro tensile and compressive moduli of lumbar intervertebral discs
Sex differences in responses to epidural steroid injection for low back pain
A series of 4 cases of distinct keratopathy secondary to dysproteinemia: Immunotactoid keratopathy
Pro-inflammatory diet associated with low back pain in adults aged 50 and older
Burners and Stingers
Three People, Three Different Complaints, Three Stories, One Thing in Common
Difficulties in the diagnosis of vertebral fracture in men: Agreement between doctors
Minimally Invasive Deformity Correction Technique: Initial Case Series of Anterior Lumbar Interbody Fusion at L5–S1 for Multilevel Lumbar Interbody Fusion in a Lateral Decubitus Position
The effects of a novel psychological attribution and emotional awareness and expression therapy for chronic musculoskeletal pain: A preliminary, uncontrolled trial
Artificial intelligence for adult spinal deformity: current state and future directions
Preventing multiple sclerosis misdiagnosis using the “central vein sign”: A real-world study
The effect of implant size and device keel on vertebral compression properties in lumbar total disc replacement
The Underrecognized Conditions of Hypermobile Ehlers–Danlos Syndrome and Hypermobility Spectrum Disorders in Women
Pelvic Venous Disease: Identifying This Commonly Overlooked Cause of Chronic Pelvic Pain in Women
Spousal congruence on disability, pain, and spouse responses to pain
Should the EuroQol-Five Dimensions Replace the Oswestry Disability Index When Tracking Lumbar Tubular Microdecompression Outcomes?
Epidural steroid injection in the management of chronic pain in pediatric patients
Risk Factors for Negative Global Treatment Outcomes in Lumbar Spinal Stenosis Surgery: A Mixed Effects Model Analysis of Data from an International Spine Registry
Predictors of outcomes and hospital charges following atlantoaxial fusion
Immediate postoperative pain level from lumbar arthrodesis following epidural infiltration of morphine sulfate
Roux-en-Y gastric bypass is a safe and effective option that improves major Co-Morbidities associated with obesity in an older, veteran population
Examination of Assumptions in Using Time Tradeoff and Standard Gamble Utilities in Individuals With Spinal Cord Injury
New Dizziness Impact Measures of Positional, Functional, and Emotional Status Were Supported for Reliability, Validity, and Efficiency
PAIN IN CENTRAL AND PERIPHERAL DEMYELINATING DISORDERS: Multiple Sclerosis and Guillain-Barré Syndrome
A randomized, controlled trial of acceptance and commitment therapy and cognitive-behavioral therapy for chronic pain
Patient-Oriented Aesthetic Outcome After Lumbar Spine Surgery: A 1-Year Follow-Up Prospective Observational Study Comparing Minimally Invasive and Standard Open Procedures
“It frees your body from that pain thought”: A mixed-methods exploration of patterns, contexts, and experiences of cannabis use for pain in rural communities
Using the SAFE Principles When Evaluating Electrical Stimulation Therapies for the Pain of Failed Back Surgery Syndrome
Use of caudal epidural blocks to relieve lumbar canal stenotic pain in elderly patients
Disc Prosthesis for Lumbar Degenerative Disease and Axial Instability—ProDisc
Telehealth Versus In-Person Acceptance and Commitment Therapy for Chronic Pain: A Randomized Noninferiority Trial
Characterization of ion release from a novel biomaterial, Molybdenum-47.5Rhenium, in physiologic environments
Medicaid payer status and other factors associated with hospital length of stay in patients undergoing primary lumbar spine surgery
Accuracy of self-reported medical problems in patients with alcohol dependence and co-occurring schizophrenia or schizoaffective disorder
A placebo-controlled randomized clinical trial of nortriptyline for chronic low back pain
Minimally invasive spine surgery for low back pain
Soft Tissue and Bony Injuries Attributed to the Practice of Yoga: A Biomechanical Analysis and Implications for Management
Stages of change in readiness to adopt a self-management approach to chronic pain: the moderating role of early-treatment stage progression in predicting outcome
Measuring quality of life changes in individuals with chronic low back conditions: a back education program evaluation
Is short vertebral height always an osteoporotic fracture? The Osteoporosis and Ultrasound Study (OPUS)
Effects of noradrenergic and serotonergic antidepressants on chronic low back pain intensity
Understanding, embracing, rejecting: Women's negotiations of disability constructions and categorizations after becoming chronically ill
Efficacy, safety, and economics of bracing after spine surgery: a systematic review of the literature
Cognitive Therapy, Mindfulness-Based Stress Reduction, and Behavior Therapy for the Treatment of Chronic Pain: Predictors and Moderators of Treatment Response
Quantitative Assessment of Scalene Muscle Block for the Diagnosis of Suspected Thoracic Outlet Syndrome
The Role of Additional Spine Surgery in the Management of Failed Back Surgery Syndrome, Complex Regional Pain Syndrome, and Intractable Pain in the Setting of Previous or Concurrent Spinal Cord Stimulation: Indications and Outcomes
Healthcare resource utilization for chronic low back pain among high-utilizers
Presurgical biopsychosocial variables predict medical, compensation, and aggregate costs of lumbar discectomy in Utah workers' compensation patients
Congenital and Developmental Anomalies of the Cervical Spine in Athletes—Current Concepts
Annuloplasty procedures for chronic discogenic back pain
Low Intensity Permanent Magnets in the Treatment of Chronic Lumbar Radicular Pain
Deep brain stimulation of the subthalamic nucleus in Parkinson's disease patients over 75 years of age
Rosacea is associated with chronic systemic diseases in a skin severity–dependent manner: Results of a case-control study
Preoperative motor strength and time to surgery are the most important predictors of improvement in foot drop due to degenerative lumbar disease
A Comparison of the Elixhauser and Charlson Comorbidity Indices: Predicting In-Hospital Complications Following Anterior Lumbar Interbody Fusions
Association of presurgical circulating MicroRNAs with 1-year postsurgical pain reduction in spine facet osteoarthritis patients with lumbar spinal stenosis
Industrial Medicine and Acute Musculoskeletal Rehabilitation. 1. Diagnostic Testing in Industrial and Acute Musculoskeletal Injuries
Anesthesia and analgesia for cancer-related amputation
Design and rationale for the treating Obstructive Sleep Apnea using Targeted Hypoglossal Nerve Stimulation (OSPREY) trial
Fulfillment of patients' expectations of lumbar and cervical spine surgery
Management of occupational back injuries: differences among African Americans and Caucasians
Morphine, nortriptyline and their combination vs. placebo in patients with chronic lumbar root pain
A grounded theory of attitudes towards online psychological pain management interventions in chronic pain patients
Prevalence of Inflammatory Back Pain in a Cohort of Patients With Anterior Uveitis
CERVICAL ROOT ENTRAPMENT
Machine learning in spine surgery: Predictive analytics, imaging applications and next steps
Nutritional status of elderly trauma patients presenting to a South Dublin Teaching Hospital
Smith-Robinson Procedure with an Autologous Iliac Crest for Degenerative Cervical Disc Disease: A 28-Year Follow-Up of 95 Patients
Neck and shoulder pain related to computer use
Postural stability and trunk muscle responses to the static and perturbed balance tasks in individuals with and without symptomatic degenerative lumbar disease
The impact of comorbidities on the physical function in patients with rheumatoid arthritis
Chronic Pelvic Pain: Approaches to Diagnosis and Treatment
Reassessing Opioid Use in Breast Surgery
Long-Term Opioid Prescriptions After Spine Surgery: A Meta-Analysis of Prevalence and Risk Factors
Factors Associated With Pain Reduction After Transforaminal Epidural Steroid Injection for Lumbosacral Radicular Pain
MEASUREMENT OF PAIN
Diagnosis by consensus: A case study in the importance of interdisciplinary interpretation of mummified remains
Vertebral fracture assessment: Enhancing the diagnosis, prevention, and treatment of osteoporosis
Syndemics and the etiology of opioid misuse among women: A qualitative study
Athletic injury to the cervical nerve roots and brachial plexus
Elixhauser Comorbidity Measure is Superior to Charlson Comorbidity Index In-Predicting Hospital Complications Following Elective Posterior Cervical Decompression and Fusion
The impact of diabetes upon quality of life outcomes after lumbar decompression
Interventions in Chronic Pain Management. 5. Approaches to Medication and Lifestyle in Chronic Pain Syndromes
CT-guided transforaminal epidural steroid injection and vertebral axial decompression in management of acute lumbar disc herniation
Injection of Bone Marrow Aspirate for Glenohumeral Joint Osteoarthritis: A Pilot Randomized Control Trial
Establishing minimally important differences for the American Shoulder and Elbow Surgeons score and the Western Ontario Rotator Cuff Index in patients with full-thickness rotator cuff tears
Role of postoperative continuous subfascial bupivacaine infusion after posterior cervical laminectomy: Randomized control study
Understanding hypermobile Ehlers-Danlos syndrome and Hypermobility Spectrum Disorders in the context of childbearing: An international qualitative study
Colored pain drawings: preliminary observations in a neurosurgical practice
Rehabilitation of orthopedic and rheumatologic disorders. 1. Osteoporosis assessment, treatment, and rehabilitation
The Preoperative Risks and Two-Year Sequelae of Postoperative Urinary Retention: Analysis of the Michigan Spine Surgery Improvement Collaborative (MSSIC)
Minimum 5year follow-up of multi-segmental lumbar degenerative disease treated with discectomy and the Wallis interspinous device
The impact of four common lumbar spine diagnoses upon overall health status
Predictors of Weeks to Opioid Cessation after Lumbar Fusion: A Prospective Cohort Study
Imaging of disk disease and degenerative spondylosis of the lumbar spine
Endoscopic Ventral Decompression for Spinal Stenosis with Degenerative Spondylolisthesis by Partially Removing Posterosuperior Margin Underneath the Slipping Vertebral Body: Technical Note and Outcome Evaluation
Long-Term Efficacy of a Novel Spinal Cord Stimulation Clinical Workflow Using Kilohertz Stimulation: Twelve-Month Results From the Vectors Study
Adjacent segment disease following anterior cervical fusion and the presence of surgery for lumbar disc herniation and surgery at the musculoskeletal joints: are they related?
Perioperative Risk Assessment and Morbidity Associated with Lumbar Spine Surgery
Establishing a laparoscopic gastric bypass program
The cost-effectiveness of interbody fusions versus posterolateral fusions in 137 patients with lumbar spondylolisthesis
Feasibility and safety of ultrasound-guided caudal epidural glucocorticoid injections
Epidemiology and Natural History of Low Back Pain
DISCOGRAPHY 2000
Pain coping skills training un-locks patient-centered pain care during the COVID- 19 lockdown
A cross-sectional evaluation of the first cohort of young adults conceived by in vitro fertilization in the United States
Back problems in Parkinson’s disease: an underestimated problem
Spinal Cord Stimulation (SCS)—The Implantable Systems Performance Registry (ISPR)
Using inpatient gradual diagnostics to identify the treatment strategy for lumbar back pain—Can treadmill gait analysis objectify the patients' declaration of pain relief?
Evaluating Nonoperative Treatment for Low Back Pain in the Presence of Modic Changes: A Systematic Review
Intradiscal electrothermal therapy (IDET) for the treatment of discogenic pain
Computed Tomography Findings Associated with Clinical Outcome After Dynamic Posterior Stabilization of the Lumbar Spine
Do Informal Caregivers Consider Nonverbal Behavior When They Assess Pain in People With Severe Dementia?
A Tunneled Subcricoid Approach for Anterior Cervical Spine Reoperation: Technical and Safety Results
Prospective, randomized, multicenter study of intraosseous basivertebral nerve ablation for the treatment of chronic low back pain: 24-Month treatment arm results
Reduced Analgesic Effect of Acupuncture-like TENS but Not Conventional TENS in Opioid-Treated Patients
Examining Committed Action in Chronic Pain: Further Validation and Clinical Utility of the Committed Action Questionnaire
Caring for older veterans with chronic low back pain using a geriatric syndrome approach: Rationale and methods for the aging back clinics (ABC) trial
Spouse Criticism/Hostility Toward Partners With Chronic Pain: The Role of Spouse Attributions for Patient Control Over Pain Behaviors
The neurological safety of epidural parecoxib in rats
Digitally mediated relationships: How social representation in technology influences the therapeutic relationship in primary care
Effectiveness of Cervical Spinal Cord Stimulation for the Management of Chronic Pain
Cervical facet radiofrequency neurotomy
A review of the embryological development and associated developmental abnormalities of the sternum in the light of a rare palaeopathological case of sternal clefting
Clinical Syndromes and Differential Diagnosis of Spinal Disorders
Some Observations on Whiplash Injuries
Non-organic symptom reporting in patients with chronic non-malignant pain
Retrograde ejaculation after anterior lumbar interbody fusion with and without bone morphogenetic protein-2 augmentation: a 10-year cohort controlled study
Baastrup's sign (kissing spines): A neglected condition in paleopathology
Fibromyalgia syndrome – a risk factor for poor outcomes following orthopaedic surgery: A systematic review
Impact of lumbar arthrodesis on outcomes after elective total hip arthroplasty
Competitiveness of chitosan-based implants
Osteoarthritis of the Spine
Factors Associated With Marital Satisfaction and Mood Among Spouses of Persons With Chronic Back Pain
Disparities in Pain Management Between Cognitively Intact and Cognitively Impaired Nursing Home Residents
Chronic Pain in the Elderly: A Continuing Education Program for Certified Nursing Assistants
Correlates and consequences of the disclosure of pain-related distress to one’s spouse
Perioperative neurologic complications during spinal fusion surgery: incidence and trends
A cross sectional study on complementary and alternative medicine use among a sample of Turkish hospital outpatients with chronic lower back pain
Comorbidity in Chronic Fatigue Syndrome/Myalgic Encephalomyelitis: A Nationwide Population-Based Cohort Study
The KHOALA cohort of knee and hip osteoarthritis in France
Whiplash as a work-related injury. Epidemiology and results of a multiaxial management protocol
Depressed mood in chronic low back pain: Relationship with stressful life events
Feasibility study of short-term effects of chiropractic manipulation on older adults with impaired balance
Spinal injury considerations in the competitive diver: a case report and review of the literature
Overlooked Physical Diagnoses in Chronic Pain Patients Involved in Litigation, Part 2: The Addition of MRI, Nerve Blocks, 3-D CT, and Qualitative Flow Meter
A prospective, single arm study of intraosseous basivertebral nerve ablation for the treatment of chronic low back pain: 12-month results
Diagnosis and Differential Diagnosis of Fibromyalgia
Temporal associations between spouse criticism/hostility and pain among patients with chronic pain: A within-couple daily diary study
Post-surgical back pain
Sports and Performing Arts Medicine: 3. Spine and Neurologic Injuries
Relative Effectiveness of Electroacupuncture and Biofeedback in the Treatment of Neck and Upper Back Myofascial Pain: A Randomized Clinical Trial
Effectiveness and safety of motion style acupuncture treatment of the pelvic joint for herniated lumbar disc with radiating pain: A prospective, observational pilot study
Myelin Content and Gait Impairment in Older Adults with Cerebral Small Vessel Disease and Mild Cognitive Impairment
An empirical evaluation of multidimensional clinical outcome in chronic low back pain patients
Medical comorbidity in patients with schizophrenia and alcohol dependence
The development of a comorbidity index with physical function as the outcome
The relationship between chronic musculoskeletal pain, anxiety and mindfulness: Adjustments to the Fear-Avoidance Model of Chronic Pain
MRI and Discography of the Lumbar Spine
Ketorolac versus meperidine: ED treatment of severe musculoskeletal low back pain
Management of unresolved, recurrent, and/or contralateral neurogenic symptoms in patients following first rib resection and scalenectomy
Radiculopathies of Structural Origin
Postoperative improvement in health-related quality of life: a national comparison of surgical treatment for focal (one- to two-level) lumbar spinal stenosis compared with total joint arthroplasty for osteoarthritis
Functional Outcomes After the Prosthetic Training Phase of Rehabilitation After Dysvascular Lower Extremity Amputation
Long-Term Follow-Up of Children with Periodic Fever, Aphthous Stomatitis, Pharyngitis, and Cervical Adenitis Syndrome
Whiplash injuries: Is there a role for imaging?
Addressing adverse childhood experiences and health risk behaviors among low-income, Black primary care patients: Testing feasibility of a motivation-based intervention
Progressive idiopathic anterior dislocation of the upper cervical spine with severe myelopathy
Are patient-reported outcomes predictive of patient satisfaction 5 years after anterior cervical spine surgery?
Use of medical doctors, physical therapists, and alternative practitioners by obese adults: Does body weight dissatisfaction mediate extant associations?
Iliac vein stenosis is an underdiagnosed cause of pelvic venous insufficiency
Trialing and Maintenance Dosing Using a Low-Dose Intrathecal Opioid Method for Chronic Nonmalignant Pain: A Prospective 36-Month Study
One-year outcomes of surgical versus nonsurgical treatments for discogenic back pain: a community-based prospective cohort study
5. Pain assessment and management of common disorders
“We don't know. We've never had anybody like you before”: Barriers to perinatal care for women with physical disabilities
Presurgical biopsychosocial variables predict medical and compensation costs of lumbar fusion in Utah workers' compensation patients
OVERCOMING BARRIERS TO NICOTINE DEPENDENCE TREATMENT
The role of fusion in degenerative lumbar disease
Adverse events associated with fluoroscopically guided lumbosacral transforaminal epidural steroid injections
Measuring function in older adults with co-morbid illnesses who are undergoing coronary artery bypass graft (CABG) surgery
Prodromal clinical manifestations of neuropathologically confirmed Lewy body disease
Spinal Stenosis: When Arthritis Is More Than Arthritis!
Course and Prognostic Factors for Neck Pain in Workers: Results of the Bone and Joint Decade 2000-2010 Task Force on Neck Pain and Its Associated Disorders
Spouse and Patient Beliefs and Perceptions About Chronic Pain: Effects on Couple Interactions and Patient Pain Behavior
Optimal medical, rehabilitation and behavioral management in the setting of failed back surgery syndrome
Treatment of Arm Pain Associated with Abnormal Brachial Plexus Tension
Imagerie du disque intervertébral lombaire
Spinal Imaging and Intervention: 1998
Internal Disc Disruption and Axial Back Pain in the Athlete
Effective Conservative Treatment for Chronic Low Back Pain
Management of chronic pain with epidural steroids
Physician referrals to physical therapists for the treatment of spine disorders
Accountable disease management of spine pain
Diagnostic Imaging Practice Guidelines for Musculoskeletal Complaints in Adults—An Evidence-Based Approach—Part 3: Spinal Disorders
Long-Term Safety and Tolerability of Fentanyl Buccal Tablet for the Treatment of Breakthrough Pain in Opioid-Tolerant Patients with Chronic Pain: An 18-Month Study
Pain catastrophizing and social support in married individuals with chronic pain: the moderating role of pain duration
Office Management of Low Back Pain
Interchangeability of the EQ-5D and the SF-6D in Long-Lasting Low Back Pain
Bone marrow after autologous blood stem cell transplantation and total body irradiation: Magnetic resonance and chemical shift imaging
Ziconotide: A new pharmacological class of drug for the management of pain
Understanding the influence of stigma and discrimination for the functional limitation severity – psychological distress relationship: A stress and coping perspective
PAIN IN THE RHEUMATIC DISEASES: Practical Aspects of Diagnosis and Treatment
A Cost-Benefit Analysis Using Contingent Valuation Techniques: A Feasibility Study in Spinal Surgery
Patients at risk for long-term sick leave because of low back pain
Smoking and tetramer tryptase accelerate intervertebral disc degeneration by inducing METTL14-mediated DIXDC1 m6 modification
The Syndromes of Degenerative Cervical Disease
“The failed back surgery syndrome”: Definition and therapeutic algorithms – An update
Predictors of decent work among workers with Chiari malformation: An empirical test of the psychology of working theory
Spinescope
11: The Role of Surgery in Low Back Pain
Multilevel analysis of couple congruence on pain, interference, and disability
Medical comorbidity and health-related quality of life in bipolar disorder across the adult age span
Quality of life assessment in the community-dwelling elderly: Validation of the Assessment of Quality of Life (AQoL) Instrument and comparison with the SF-36
Magnetic Resonance Imaging of Subchondral Bone Marrow Lesions in Association with Osteoarthritis
EVALUATION OF PAIN IN THE CRITICALLY ILL PATIENT
Traumatic Korsakoff syndrome
The Radiologic Diagnosis of Disc Disease
CANCER PAIN MANAGEMENT
Assessment and Management of the Injured Worker with Low Back Pain
Effects of a five-week intensive and multidisciplinary spine-specific functional restoration program in chronic low back pain patients with or without surgery
Characteristics of chronic pain patients: factor analysis of the MMPI-2
Chiropractic treatment of hand and wrist pain in older people: systematic protocol development. Part 1: informant interviews
GERIATRIC PAIN MANAGEMENT: The Anesthesiologist's Perspective
Occupational low back pain: The critical role of functional goal setting
Spinal pain
Pain, malingering and the WAIS-III Working Memory Index
Diagnosis and classification of chronic low back pain disorders: Maladaptive movement and motor control impairments as underlying mechanism
An Expert System to Diagnose Spinal Disorders
The Work Limitations Questionnaire's validity and reliability among patients with osteoarthritis
Spinal cord stimulation for patients with failed back surgery syndrome or complex regional pain syndrome: a systematic review of effectiveness and complications
Pain and impairment beliefs in chronic low back pain: validation of the Pain and Impairment Relationship Scale (PAIRS)
Effects of a Remotely Delivered Cognitive Behavioral Coaching Program on the Self-Rated Functional Disability of Participants with Low Back Pain
An Algorithmic Approach to Recurrent Lumbar Disk Herniation: Evaluation and Management
Patients’ verbal descriptions of pain and discomfort following orthopaedic surgery
Psychopathology and the rehabilitation of patients with chronic low back pain disability
Management of Cancer Pain
Airway Management in Critical Illness
Exploring the Social Determinants of Health Outcomes for Adults with Low Back Pain or Spinal Cord Injury and Persistent Pain: A Mixed Methods Study
Long-term results of cervical epidural steroid injection with and without morphine in chronic cervical radicular pain
Association of age with analgesic use for back and joint disorders in outpatient settings
Percutaneous vertebroplasty: A to Z
Widespread Pressure Delivered by a Weighted Blanket Reduces Chronic Pain: A Randomized Controlled Trial
COMPLICATIONS OF SPINAL FUSION IN ADULT PATIENTS MORE THAN 60 YEARS OF AGE
ROENTGEN SIGNS OF EMERGENT SPINES
Efficacy and safety of tanezumab versus naproxen in the treatment of chronic low back pain
Measurement of Pain
ESTABLISHING A RESEARCH AGENDA FOR INVESTIGATING ALTERNATIVE MEDICAL INTERVENTIONS FOR CHRONIC PAIN
Failed Back Surgery Syndrome
Diagnosis and treatment of backache
Methodology of an ongoing, randomized controlled trial to prevent falls through enhanced pharmaceutical care
Disability Evaluation of Fibromyalgia
Pain measurement in humans
Self-concept: an outcome of a program for spinal pain
Therapeutic landscapes and wellbeing in later life: Impacts of blue and green spaces for older adults
Low Back Pain and Manual Medicine: A Look at the Literature
Overlooked Physical Diagnoses in Chronic Pain Patients Involved in Litigation
Chronic Pain and the Chronic Pain Syndrome: The Usefulness of Manipulation and Behavioral Interventions
Diabetic Neuropathies
Cardiopulmonary rehabilitation and cancer rehabilitation. 4. Oncologic rehabilitation
Evolution of drug-eluting biomedical implants for sustained drug delivery
Nodal osteoarthritis of the toes
Rehabilitation of Pelvis, Hip, and Thigh Injuries in Sports
Chapter 28 Cervical and thoracic radiculopathies
The role of spouse reinforcement, perceived pain, and activity levels of chronic pain patients
Safety surveillance of esterified estrogens—methyltestosterone (Estratest® and Estratest® HS) replacement therapy in the United States
ALTERNATIVES TO SPINAL FUSION
Anatomy and pathology of the aging spine
Medical research versus disease burden in Africa
New Developments in Diagnosis of Myofascial Pain and Fibromyalgia
SELECTED ORTHOPEDIC PROBLEMS IN THE ELDERLY
Spatial distribution of pain: A descriptive characteristic of chronic pain
Workers' Compensation, Mental Health Claims, and Political Economy
Interventional Therapies for Chronic Low Back Pain
LOW BACK PAIN
UNDERSTANDING WORKERS’ COMPENSATION LAW
Epidural steroids: Do they have a place in pain management?
THE USE OF ANALGESICS IN THE MANAGEMENT OF PAIN IN RHEUMATIC DISEASES
Hyperventilation Syndrome: A Frequent Cause of Chest Pain
A prospective short-term study of chronic low back pain patients utilizing novel objective functional measurement
A comparison of the efficacy and complication rates of low dose-rate versus high dose-rate brachytherapy in the treatment of uterine cervical carcinoma
Diagnosis and Treatment of Thoracic Outlet Syndrome
6: The Place of Radiology in the Investigation of Low Back Pain
The effects of the cultural context of health care on treatment of and response to chronic pain and illness
Manipulative Techniques for Geriatric Patients
A longitudinal study of low back pain in student nurses
Evidence-Based Nonpharmacologic Strategies for Comprehensive Pain Care: The Consortium Pain Task Force White Paper
Orthopedic Disorders in Patients with Down's Syndrome
Low back pain
Management of patients with acute and chronic pain
Acute and Chronic Postural Abnormalities as Related to Craniofacial Pain and Temporomandibular Disorders
Clinical Pearls in Cervical Radiculopathy
10: Radiological Changes with Ageing in Relation to Bone Disease and Arthritis
Diazepam binding inhibitor-like immunoreactivity (DBI-LI) in human CSF: Correlations with neurological disorders
Neurosurgical Considerations in Headaches
Fibrositis
Osteoarthritis
The efficacy of psychological and pharmacological interventions for the treatment of chronic disease-related and non-disease-related pain
Low Back Disability: A Syndrome of Western Civilization
Headaches in Children and Adolescents
Chronic radium intoxication: Clinical and autopsy findings in long-term New Jersey survivors
Adverse Mechanical Tension in the Nervous System: A Model for Assessment and Treatment
Biomechanics of snowmobile spine injuries
A Comprehensive Regimen for Osteoarthritis
Pharmacologic management of common musculoskeletal disorders in women
3. Specific diseases
Ankylosing Spondylitis: Recent Advances in Diagnosis and Treatment
Effects of long-term estrogen replacement therapy: I. Metabolic effects
Deciphering osteoarthritis genetics across 826,690 individuals from 9 populations
Chapter 13 Amyotrophic lateral sclerosis
Past life and death in a Flemish town. An archaeo-anthropological study of burials from the medieval and post-medieval St. Rombout's cemetery in Mechelen, Belgium (10th–18th centuries CE)
Randomized trial comparing preoperative versus postoperative irradiation for prevention of Heterotopic ossification following prosthetic total hip replacement: Preliminary results
Diffuse idiopathic skeletal hyperostosis (DISH) [ankylosing hyperostosis of forestier and Rotes-Querol]
Differential diagnosis of chest pain
Birth Defect Syndromes in Which Orthopedic Problems May Be Overlooked
Is Lumbar Fusion Necessary for Chronic Low Back Pain Associated with Degenerative Disk Disease? A Meta-Analysis
Spinal Care in the Aging Athlete
Adolescent Back Pain
Mapping knowledge structure and themes trends of non-surgical treatment in intervertebral disc degeneration
Treatment options and pathophysiology of degenerative spine disease
Impact of co-morbidities on measuring indirect utility by the Medical Outcomes Study Short Form 6D in lower-limb osteoarthritis
Prevention and management of chronic back pain
The Vertebral Fracture Cascade: Etiology and Clinical Implications
Chronic low back pain: Relevance of a new classification based on the injury pattern
Magnetic resonance imaging of the axial skeleton in rheumatoid disease
Management of the Patient with Cervical Cord Compression but no Evidence of Myelopathy: What Should We do?
Characterization of Female Sexual Dysfunction Associated with Spinal Pathology and Surgery
Impact of preoperative mental health diagnosis on postoperative opioid use patterns in spine fusion surgery: A systematic literature review
The Back from Top to Bottom: Differentials for Back Pain
Anxiety and depression in spine surgery—a systematic integrative review
Myofascial pain – A major player in musculoskeletal pain
Smartphone-based activity tracking for spine patients: Current technology and future opportunities
How to start an awake spine program: Protocol and illustrative cases
Radiographic/MR Imaging Correlation of Paravertebral Ossifications in Ligaments and Bony Vertebral Outgrowths: Anatomy, Early Detection, and Clinical Impact
Affective symptoms in patients with oropharyngeal dysphagia: A systematic review
An update of current therapeutic approach for Intervertebral Disc Degeneration: A review article
VINDICATE-P: A Mnemonic for the Many Comorbidities of Atopic Dermatitis
Cervical Disc Herniations, Radiculopathy, and Myelopathy
Systematic Review and Meta-Analysis of Predictors of Return to Work After Spinal Surgery for Chronic Low Back and Leg Pain
Trigger Point Injections
Low back pain

## Sheet: Academic Search Complete
Opioid Use Patterns in a Statewide Adult Medicaid Population Undergoing Elective Lumbar Spine Surgery.
A Person-Centered Prehabilitation Program Based on Cognitive-Behavioral Physical Therapy for Patients Scheduled for Lumbar Fusion Surgery: A Randomized Controlled Trial.
Maximum pain on visual analog scales in spinal disorders.
Genetic variants of interleukin 1B and 6 are associated with clinical outcome of surgically treated lumbar degenerative disc disease.
Assessment of Modified-modified Schober Test and Lomber Range of Motion in Patients with Parkinson's Disease with and Without Low Back Pain.
The effect of mindfulness on the inflammatory, psychological and biomechanical domains of adult patients with low back pain: A randomized controlled clinical trial.
Correlation Between Proteolytic Enzymes and Microangiogenesis in Degenerative Intervertebral Disc Nucleus.
A national snapshot of the impact of clinical depression on post-surgical pain and adverse outcomes after anterior cervical discectomy and fusion for cervical myelopathy and radiculopathy: 10-year results from the US Nationwide Inpatient Sample.
The preconditioning of lithium promotes mesenchymal stem cell-based therapy for the degenerated intervertebral disc via upregulating cellular ROS.
Psychological predictors of quality of life after anterior cervical discectomy and fusion for degenerative cervical spine disease.
Outcome of spine surgery in patients with depressed mental states: a Canadian spine outcome research network study.
Effects of the intradiscal implantation of stromal vascular fraction plus platelet rich plasma in patients with degenerative disc disease.
Use of the PREPARE (PREhabilitation, Physical Activity and exeRcisE) program to improve outcomes after lumbar fusion surgery for severe low back pain: a study protocol of a person-centred randomised controlled trial.
PREPARE: Pre-surgery physiotherapy for patients with degenerative lumbar spine disorder: a randomized controlled trial protocol.
The prevalence of depression in degenerative spine disease patients: A systematic review and meta-analysis.
Five-Repetition Sit-to-Stand Test Performance in Healthy Individuals: Reference Values and Predictors From 2 Prospective Cohorts.
Temporomandibular disorders: Old ideas and new concepts.
腰椎间盘退行性病变的生物标记物：如何解决特异性、敏感性、协变量的影响
PREPARE: presurgery physiotherapy for patients with degenerative lumbar spine disorder: a randomized controlled trial.
Factors Associated With Return-to-Work Following Cervical Spine Surgery in Non-Worker's Compensation Setting.
(052) Characterization of Female Sexual Dysfunction Associated with Spinal Pathology and Surgery.
Psychological predictors of quality of life and functional outcome in patients undergoing elective surgery for degenerative lumbar spine disease.
A web-based platform to accommodate symptoms of anxiety and depression by featuring social interaction and animated information in patients undergoing lumbar spine fusion: a randomized clinical trial.
Gender Specific Association Between Cervical Spondylosis and Psychological Distress Among Adult Male and Female Population - A Survey Based Analysis.
Psychological factors outmatched morphological markers in predicting limitations in activities of daily living and participation in patients with lumbar stenosis.
Anxiety and depression affect pain drawings in cervical degenerative disc disease.
Chronic Opioid Therapy After Lumbar Fusion Surgery for Degenerative Disc Disease in a Workers' Compensation Setting.
Clinical and radiological effect of medialized cortical bone trajectory for lumbar pedicle screw fixation in patients with degenerative lumbar spondylolisthesis: study protocol for a randomized controlled trial (mPACT).
Comparison of clinical outcomes following minimally invasive lateral interbody fusion stratified by preoperative diagnosis.
Anterior cervical fusion with tantalum implant: a prospective randomized controlled study.
The impact of chronic low back pain on older adults: A comparative study of patients and controls
Impact of functional restoration after anterior cervical fusion on chronic disability in work-related neck pain
P120. Risk factors for failure to achieve minimal clinically important difference following cervical disc replacement.
The association between psychiatric factors and the development of chronic dysphagia after anterior cervical spine surgery.
Wednesday, September 26, 2018 7:35 AM–9:00 AM ePosters: P119. Prospective randomized clinical controlled trial comparing clinical outcomes of nunec versus prestige cervical disc replacement with five-year follow-up.

## Sheet: google scholar
Validation of the French version of the Dallas Pain Questionnaire in chronic low back pain patients.
Poster 269: Titration of Oxymorphone Extended Release in Opioid-Experienced Patients With Chronic Low Back Pain Due to a Herniated Disk or Degenerative Disk …
Clinical diagnosis of psychogenic rheumatism
We've Been Standing Up for 10 Million Years
Social Cognitive Predictors of Health Promotion Self-Efficacy among Older Adults during the COVID-19 Pandemic
Surgical treatment of patients with cervical myeloradiculopathy and coexistent multiple sclerosis: report of 15 patients with long-term follow-up
Pain Management With lnterventional Spine Therapy in Patients With Spinal Cord Injury: A Case Series
Chronic neck pain: various disorders require different approaches to diagnosis and management
Pain and impairment beliefs in chronic low back pain: validation of the Pain and Impairment Relationship Scale (PAIRS)
Physiological and Behavioral Function of a Female Survivor of Partner Violence with Repetitive Head Impacts
Comparison of methods for the visual identification of prevalent vertebral fracture in osteoporosis
Interferential and horizontal therapies in chronic low back pain due to multiple vertebral fractures: a randomized, double blind, clinical study
Parkinson's Disease As A Contributing Cause Of Obstructive Sleep Apnea, Treatable With Controlled Release Levodopa
Gabapentin for chronic back pain: a randomized clinical trial
Fatal 46
The effect of baseline tender point severity on treatment outcome in pregabalin clinical trials
Differences in opioid use and risk for substance abuse among veterans with major depressive disorder treated with duloxetine versus other antidepressants
Poster 268: The Role of Cervical C1/2, C2/3 Spinal Injections in the Diagnosis of Cervicogenic Headache
Scoliosis is the Most Common Deformity of the Spine. Sci Set J of Med Cli Case Stu 1 (1), 01-05
Time to response in patients treated with immediate-and extended-release cyclobenzaprine
Depressed mood in chronic low back pain: relationship with stressful life events
A placebo-controlled randomized clinical trial of nortriptyline for chronic low back pain
Schmorl's nodes distribution in the human spine and its possible etiology
Poster 266: The Effect of Needle Position and Contrast Spread Pattern on Outcome of Lumbar Transforaminal Epidural Steroid Injections
Spinal Physiology Recovery or Russian Alternative to Chinese Acupuncture
An unexpected finding in a patient with osteoarthritis
A Case of Internal Carotid Artery Compression With Mandible Depression
Poster 112: Epidural Steroid Injections and Epidural Lipomatosis: A Case Report Describing the Fine Line Between Benefit and Exacerbation
Diagnostic Imaging in the Degenerative Diseases of the Cervical Spine
Managing low back pain and psychosocial overlie: addressing psychological issues may help resolve low back injuries
Fatal pain relief: Local anesthetics, intrathecal morphine
Effects of lumbosacral angles on development of low back pain
Poster 206: Use of Botulinum Toxin Type A for Treatment of Chronic Low Back Pain After Lumbar Fusion: A Case Report
Treatment of kratom withdrawal and addiction with buprenorphine
Poster 267: The Incidence of Intravascular Needle Placement While Performing Medial Branch Nerve Blocks in the Lumbar Spine
Hysteria scale elevations in low back pain patients: A risk factor for misdiagnosis?
Poster 111: Hyperparathyroidism Causing Muscle Pain: A Frequently Forgotten Diagnosis—A Case Report
The influence of psychological factors on pre-operative levels of pain intensity, disability and health-related quality of life in lumbar spinal fusion surgery …
A prompt response to acute neck pain
Neck injuries in athletes: diagnosis and conservative management: on-field evaluation is critical
Complicating Strabismus Surgery
Functional outcome of fenestration discectomy in discogenic lumbar canal stenosis.
Correlation of Modic Changes in Patients of Low Back Pain with its Related Factors Using Magnetic Resonance Imaging.
Progressive idiopathic anterior dislocation of the upper cervical spine with severe myelopathy
Poster 216: Relevance of Motor Performance and Psychologic Tests to Low Back Pain Assessment Based on the Brief ICF Core Sets
Advanced Imaging: DWI, DTI, PWI, and MR-Spectroscopy of the Disc
Construct Validity of the Stroke Upper-Limb Capacity Scale as a Measure of Upper Extremity Capacity
Anterior cervical decompression and fusion or posterior foraminotomy for cervical radiculopathy: results of a single-center series
Clinical significance of magnetic resonance imaging findings in chronic low backache
Acne in the first three decades of life: An update of a disorder with profound implications for all decades of life
Pain in the Neck and Arm—Diagnosis by History and Examination
The Shadow Pandemic: COVID-19 Impact on the Intersection of Intimate Partner Violence and Brain Injury
Poster 115: Stiff-Man Syndrome Misdiagnosed as Psychogenic: A Case Report
The Irritable Bowel Syndrome.
Long-term results of cervical epidural steroid injection with and without morphine in chronic cervical radicular pain
Poster 110: Treatment of Neurogenic Thoracic Outlet Syndrome With Selective Botulinum Chemodenervation of the Scalene and Trapezius Muscles: A Case Series
High-Sensitivity C Reactive Protein in Chronic Low Back Pain with Vertebral Endplate Modic Signal Changes
Magnetic Resonance Imaging of the Spine
THE CLINICAL EFFECTS OF INTENSIVE
Poster 113: Adhesive Capsulitis Treated With Combined Suprascapular Nerve Block and Glenohumeral Intra-Articular Steroid Injection: A Report of 2 Cases
Postmenopausal Anthropometric Relationship Between Arm Span and Height in Osteoporosis
895 CONSECUTIVE PATIENTS WITH
Management of chronic pain with epidural steroids
Lumbar lateral shift in a patient with interspinous device implantation: a case report
Poster 114: Infected Popliteal Gortex Vascular Graft Masquerading as Pseudogout of the Knee
[PDF] Physical Therapy: An at Home Program for the Upper Body
The impact of osteoporosis on quality-of-life: the OFELY cohort
Wrist—General Part
A Retrospective Study on the Efficacy of Conservative Chiropractic Care in the treatment of Cervical Radiculopathy and Carpal Tunnel Syndrome
Do the bmi and surgeon influence the patient dose in fluoroscopically guided lumbar discectomy and fusion?
Magnetic resonance imaging predictors of surgical outcome in patients with lumbar intervertebral disc herniation
MR imaging and radiography of patients with cervical hyperextension—flexion injuries after car accidents
[HTML] Analysis of correlation between vertebral endplate change and lumbar disc degeneration
[PDF] Diagnosing low back pain
[PDF] Differentiation of axial spondyloarthritis related lesions from degenerative lesions on [18F] Fluoride PET/CT in a longitudinal dataset of ankylosing spondylitis …
Anesthetic considerations for abdominal wall reconstructive surgery
[HTML] Prediction of vertebral fractures under axial compression and anterior flexion
Functional Comorbidity Index and health-related quality of life in patients with obstructive sleep apnea
[HTML] Clonidine as an adjuvant to caudal epidural ropivacaine for lumbosacral spine surgeries
Systematic Approach to Arthropathies
[HTML] Somatosensory evoked potentials (SEPs) for the evaluation of cervical spondylotic myelopathy: utility of the onset-latency parameters
B65 THINGS THAT GO BUMP IN THE NIGHT: SLEEP CASE STUDIES AND NON-OSA SLEEP: Parkinson's Disease As A Contributing Cause Of Obstructive Sleep …
History Page: Leaders in MSK Radiology
Instrumentação interespinhosa na doença degenerativa da coluna lombar: medição da altura do disco no segmento instrumentado
Kreuzschmerzen
The Role of Discography in the Evaluation of Degenerative Disc Disease
https://scholar.google.com/scholar?start=80&q=abstract:+Depress*+%22Degenerative+disk%22+-review+-cancer+-animal&hl=en&as_sdt=0,11&as_vis=1
