# Supplementary material for: The prevalence of depression in patients with lumbar degenerative disk disease: A systematic review and meta-analysis
Source: PLoS One. 2025 May 7;20(5):e0322123. doi: 10.1371/journal.pone.0322123 (PMC12057953; doi:10.1371/journal.pone.0322123)
Supplement: S3 Table — (XLSX) [file pone.0322123.s016.xlsx]

## Sheet: to be included
data extractors name	date of data extraction	eligible for inclusion	data source	author	year	authoryear	studydesign	country	region	lesion site	diagnosis within DDD	total	agemean	agesd	female	females	Scale	cases	VAS score	VAS SD	ODI mean	ODI SD
Konstantin Li & Yermek Kavtaevich Dyusembekov	25.02.2024	yes	full-text article	Wang	2015	Wang 2015	prospective	China	Asia	lumbar	Lumbar Disc Herniation	749	58.3	10.3	437	0.583445	ZDS	94	6.59	0.62	67.3	5.7
Konstantin Li & Yermek Kavtaevich Dyusembekov	11.02.2024	yes	full-text article	Engel-Yeger	2016	Engel-Yeger 2016	prospective	Israel	Middle East	lumbar	Lumbar Disc Herniation	51	46.96	14.36	27	0.529412	BDI	12	6.02	2.21	40.79	15.71
Konstantin Li & Yermek Kavtaevich Dyusembekov	14.02.2024	yes	full-text article	Jablonska	2017	Jablonska 2017	prospective	Poland	Europe	lumbar	lumbar DDD	140	42.7	10.99	98	0.7	BDI	67
Konstantin Li & Yermek Kavtaevich Dyusembekov	20.03.2024	yes	full-text article	Stienen	2017	Stienen 2017	prospective	Switzerland	Europe	lumbar	lumbar DDD	375	55	15.3	162	0.432	SF-12	188	4.33	2.81	56.19	17.48
Konstantin Li & Yermek Kavtaevich Dyusembekov	15.03.2024	yes	full-text article	Telli	2020	Telli 2020	prospective	Turkey	Middle East	lumbar	Lumbar Disc Herniation	234	46.17	11.61	148	0.632479	BDI	66
Konstantin Li & Yermek Kavtaevich Dyusembekov	28.02.2024	yes	correspondence with the corresponding author on February 28th, 2024.	Biczo	2022	Biczo 2022	prospective	Hungary	Europe	lumbar	lumbar DDD	431	52.7	13.9	264	0.612529	ZDS	31	7.2	1.9	47.4	18.4
Konstantin Li & Yermek Kavtaevich Dyusembekov	11.03.2024	yes	full-text article	Mertimo	2022	Mertimo 2022	retrospective	Finland	Europe	lumbar	lumbar DDD	1505	47	0.4	799	0.530897	BDI	77
